# Supplementary material for: Chemistry-Informed Machine Learning Enables Discovery of DNA-Stabilized Silver Nanoclusters with Near-Infrared Fluorescence
Source: ACS Nano. 2022 Sep 20;16(10):16322–31. doi: 10.1021/acsnano.2c05390 (PMC9620400; doi:10.1021/acsnano.2c05390)
Supplement: Supplementary file 2 — nn2c05390_si_002.xlsx [file nn2c05390_si_002.xlsx]

## Sheet: Sheet1
Sequence	Normalized I_int	NIR Normalized I_int	NIR bright peak	Peak 1 [nm]	Peak 1 area	Peak 2 [nm]	Peak 2 area	Peak 3 [nm]	Peak 3 area
GGATCTGTCA	1.78458			633.067	0.507026										0	0	0
AAATGACGTC	2.95167			556.015	1.62732										0	0	0
ACCCAGTTTA	0.966321			546.516	0.249621										0	0	0
GGGGTAATGT	1.5055			509.946	0.580858										0	0	0
TTAACCAGAA	1.23625														0	0	0
TACCAATGGG	3.65298			663.425	1.19592										0	0	0
GTTAACAAGA	0.76312			560.502	0.00937474										0	0	0
TTGGGCCTGG	0.668485			552.995	0.0318851										0	0	0
GCATCGGTCC	1.63724			555.328	0.570247	622.786	0.0838702								0	0	0
CCATGGTGAC	1.71271			646.826	0.517329										0	0	0
AAAGCAAGAG	2.21186					634.164	0.168212								0	0	0
GCGAGTTCTG	1.61966			554.36	0.532172										0	0	0
GGACGCGTAT	4.1904			620.07	1.69195										0	0	0
GTCCTCTATG	0.706492			581.856	0.0781965										0	0	0
CCTCTATGCA	1.85528			639.483	0.402391	523.956	0.237288								0	0	0
TGACTAAGAG	1														0	0	0
GCGACAGTTG	1.24319														0	0	0
TTGCTTGGCT	0.483138			573.258	0.00012995										0	0	0
GAAGTTCATG	1.9826			634.453	0.43213	555.694	0.306224								0	0	0
AAAGAGCAAG	1.39504														0	0	0
TGGGCAGACT	1.84977			645.65	0.50789	540.024	0.198915								0	0	0
ATTCAGCTTC	0.543327	0.05	906												0	0	0
TTTCCAAACT	1.46817														0	0	0
GAAAGGTGCG	59.005			589.892	36.2112										0	0	0
AGCTTCGGAA	3.17006			559.971	1.16468	643.89	0.225111								0	0	0
GACGGCGGTA	2.28372			641.498	0.590095										0	0	0
ATACCATGCT	1.65699			578.249	0.601708										0	0	0
CATGAGGTAA	1.38918			737.9	0.0344123	567.652	0								0	0	0
ATAATCCCTG	34.4988			525.373	20.5632	553.591	5.38589								0	0	0
GCGGTATCTG	2.47687			628.36	0.793528										0	0	0
CACTCTCAGC	0.714518														0	0	0
CTCCTTGGCG	5.81298			658.874	1.56714	733.148	0.80625								0	0	0
TATCCCACTC	1.85559			533.991	0.898378										0	0	0
CAAGACTTAT	2.10469			620.172	0.765612										0	0	0
GTGGTCCCAT	1.70983			630.155	0.326975										0	0	0
ACTGTTTGCA	0.735888			543.609	0.251814										0	0	0
GCAATACACA	1.54035														0	0	0
GCCGCTACAA	14.1771			598.824	5.33565	536.331	3.24437								0	0	0
ACGACATCAG	2.0216			540.804	0.582877	639.008	0.267315								0	0	0
TGAAGAAGTG	2.82178			593.484	0.880491										0	0	0
GTCCAGTGTG	0.462263														0	0	0
ACAATGAAGG	1.77399			680.342	0.509181										0	0	0
GCATGGAAAT	1.53454			567.615	0.472669										0	0	0
TGCGGCGGTT	2.35595			641.827	0.753136	557.761	0.0408933								0	0	0
TTCGGAAGCA	1.44301			523.447	0.470151	630.738	0.054265								0	0	0
TACTTTGAGG	0.359378														0	0	0
CGGGGGGGTC	2.67137	0.02	864.7	667.026	0.982223										0	0	0
GCCACCTCGA	9.18855			633.335	2.97818	559.233	0.788189	694.211	0.480686						0	0	0
GCCAGTCCCG	30.6967			702.26	10.1277	652.272	3.13813	529.17	0.699036						0	0	0
GCATGTGAGA	0.532326			531.091	0.0696121										0	0	0
TGCCTTTATA	0.487241			559.801	0.0168665										0	0	0
TATTTCGGCG	1.57087			709.523	0.256711										0	0	0
TGATTCAAGT	0.919161			638.561	0.205279										0	0	0
GGGGGTTAAA	8.7693	0.01	826.5	677.805	3.22032	831.302	0.841009								0	0	0
TGCCGCGTCA	1.49148			628.691	0.280758										0	0	0
GAAGTGTAAT	0.437015														0	0	0
ATAAGCTTAG	0.602705														0	0	0
GCCTCGAGAT	4.81677			622.917	2.17908										0	0	0
CCATTTTCGG	0.733048														0	0	0
CTATGCATGA	1.49793			567.818	0.557692										0	0	0
ACAACTAAGT	1.89495	0.03	854.9	787.471	0.302988	521.999	0.246493								0	0	0
AGCACTGACT	7.74234			491.997	4.88581										0	0	0
GCTCGCCGGG	7.52115			627.539	2.69071	667.31	1.03734								0	0	0
GGGAAACGTT	0.812083			664.72	0.090871										0	0	0
ATTAAGGCCG	1.94427			642.688	0.664836										0	0	0
TTGACTAAGC	0.616411														0	0	0
TTGATGCACG	0.751623			452.727	0.0150256										0	0	0
TACGTAAGGT	0.616862														0	0	0
GGTCCGACAT	1.74865			620.992	0.528502	620.796	0.294203								0	0	0
GTAGCGATGC	8.83427			544.218	4.57421	627.768	0.963166								0	0	0
ACCGCGACCG	7.49982			627.625	3.30253	697.418	0.27098								0	0	0
GGGTCATATC	1.12308														0	0	0
CTCCCTTACG	2.58512			627.168	0.405351	513.639	0.358791	719.688	0.0441284						0	0	0
GGTGCCTTCG	1.6642			636.881	0.443973	716.667	0.217274								0	0	0
GTCAAAGTGC	2.86317			718.441	0.368568	668.717	0.339287								0	0	0
TCGATACAAT	0.488007														0	0	0
GAAACCTAAA	1.49549			537.303	0.642801	630.847	0.0453821								0	0	0
CGAATAAGGG	3.05086			620.433	0.499579	801.765	0.238881	534.41	0.151433						0	0	0
CGGTTAATTT	0.262489														0	0	0
TTTTCCGTTC	0.361181														0	0	0
TCGACACCGA	13.701			542.733	9.50422										0	0	0
AGTCACCACT	1.32169			633.303	0.191079										0	0	0
AGTAACACGC	1.67313			514.647	0.569183										0	0	0
GATGTGAACA	1.34702			610.447	0.239306										0	0	0
TCCTGACTTC	0.513436			567.119	0.0754721										0	0	0
CTCTACATAA	1.95807			539.167	0.83308	640.563	0.187507								0	0	0
GGTTTAGCCT	0.30505														0	0	0
TCCGGCGTCT	2.56235			652.627	0.677975	552.812	0.247517								0	0	0
CTCATAGACC	10.9838			650.112	4.47129	761.705	0.305981								0	0	0
CTCTCATCTC	2.05555					636.254	-5.54316e-13								0	0	0
GCTCAGAATG	3.3739			562.23	1.2073	638.725	0.350421								0	0	0
CATGCACCAG	1.60969			585.146	0.570803										0	0	0
CTTTTGCTAC	0.699684														0	0	0
TGAGATAATG	0.562759														0	0	0
TAAGCGAATC	1.47078			582.802	0.532744										0	0	0
AAGGGAATAA	1.15045														0	0	0
GGTACATACT	1.19022			570.648	0.121113	632.973	0.10787	601.057	0.0304888						0	0	0
ACACACTTCA	0.721686														0	0	0
CTAGGTCCTA	1.81163			531.489	1.03312										0	0	0
ATCCCACGAG	4.08129			652.123	1.07457	547.612	0.838488								0	0	0
GTTGCCCATT	1.84977			580.48	0.801807										0	0	0
TCCAATTTGT	0.913481			539.266	0.338216										0	0	0
ATTACACCAG	1.08192														0	0	0
GCATTTGGGT	0.378359														0	0	0
ACTGTTCGGA	0.750316			567.008	0.126563										0	0	0
AACGCACATT	2.21371			705.879	0.395133	615.526	0.200141								0	0	0
ACTTCGCTGG	0.456447														0	0	0
GTGACCTACG	1.43354			530.271	0.417825	648.487	0.15052								0	0	0
CGAAGCGCGG	7.76465			694.985	2.17422	635.333	0.989036								0	0	0
GTACGTTGGG	1.07133			647.366	0.372746										0	0	0
CAGGTCCTGG	1.17529			675.84	0.137779	576.494	0.0599659								0	0	0
GACGGGCGTG	3.24991			610.107	0.806279	673.308	0.415821								0	0	0
ACTCGTAGCC	1.48422			703.524	0.272393										0	0	0
GTTAATGTCT	0.320784														0	0	0
TAGATCGGGA	3.71271			650.928	1.15354	696.231	0.176478								0	0	0
TTTCGTCTCC	1.45861			618.887	0.50902										0	0	0
GGGACTCTCA	7.12606			694.897	2.51665										0	0	0
CGCCGAGGCT	5.4849			630.145	2.54563										0	0	0
TCCGCTCAGT	0.591073														0	0	0
ATAGCTCACC	5.52962			703.433	1.11237	644.348	0.619939	563.122	0.512243						0	0	0
AACATCTGTA	0.614698														0	0	0
CCGCGCAAAT	13.5604			569.26	8.06693										0	0	0
CTAGGAAAGT	1.06736			635.435	0.0373579										0	0	0
GCGGGAGCGG	3.44653			631.422	1.14822										0	0	0
CTGACTAAGT	1.21601			720.047	0.0715359										0	0	0
GTATCCTCGC	3.85987			730.716	1.58718										0	0	0
TGCGAAGTAT	0.4367														0	0	0
CAATCCGTGA	1.88039			542.033	0.810524										0	0	0
TGACAAGGTA	1.156			639.559	0.247041										0	0	0
AATAGACTGG	0.493959					561.683	0.00246412								0	0	0
GGGCGAACAT	5.94373			678.369	2.2584										0	0	0
CCGCAGCTGG	16.4686			638.182	7.80167	552.169	0.497692								0	0	0
TAAGGTGAAA	0.577367														0	0	0
AAGATGTTCT	0.748963			639.308	0.0859544	408.338	0.0530472								0	0	0
TGTGAAGGAC	0.757439			534.113	0.277642										0	0	0
GACCCTAAAG	2.22381			633.519	0.601684	550.371	0.335993								0	0	0
ACCGCAAATA	1.62782			631.037	0.604685										0	0	0
TCGCCGGCGC	4.0803			665.387	1.34733	562.708	0.287891								0	0	0
CCAAGCCCAG	24.8865			621.796	13.3282										0	0	0
GCGCCAGTCC	2.78034			631.757	1.1452										0	0	0
GCCTAGAAGG	1.41754			556.874	0.465332	645.812	0.158408								0	0	0
AAGCACTCAC	0.462128														0	0	0
ACGGGCGAGG	2.18562			552.765	0.347648	675.943	0.331189								0	0	0
GTCGCGGGAA	1.96664			647.755	0.596782	542.263	0.18268								0	0	0
GGTATTGACC	0.67615			532.267	0.0552364	562.304	0.0161305								0	0	0
AGTGCCGATC	1.42069			664.235	0.376648										0	0	0
TAGTGTTTCT	1.73959			692.251	0.573176	791.564	0.0100595	636.466	-1.70435e-15						0	0	0
GAGACCTTGT	0.59734														0	0	0
GAATATTTCC	0.420424														0	0	0
TGGTCTTGAG	0.617493			581.78	0.0951287										0	0	0
GAGCGCACGG	1.39982			607.87	0.378928										0	0	0
AACCATTCGC	2.51398			555.281	0.861236	666.17	0.243304								0	0	0
TGCATACTCC	1.70604			576.236	0.442334	632.634	0.220702								0	0	0
TAGCCACCAA	2.58783			637.73	0.668764	528.492	0.312792								0	0	0
TAATTCGCAA	2.72051			544.516	1.50922										0	0	0
TTGGCTCCCG	4.92299			713.143	0.798824	638.137	0.757261								0	0	0
GAGCGTTATC	1.25595			559.422	0.125463	606.713	0.0359172								0	0	0
GTCCCTGCGA	2.3963			642.352	0.580339	559.915	0.103371	710.556	0.0852637						0	0	0
CGGGCACTGG	4.82633			647.555	1.88069										0	0	0
GGTATAGGTC	2.29504			685.261	0.640976										0	0	0
CAGCAGTTAG	0.405546														0	0	0
GGCCCGGACA	8.39337			670.616	2.40532	552.381	1.80392								0	0	0
CCCATGCCCG	3.94716			619.779	1.59951	538.289	0.302123								0	0	0
CCCAGGACTT	46.1276			681.509	21.4683										0	0	0
TTAACAAGCC	1.80325			545.549	0.821245	621.042	0.0428155								0	0	0
TAATAGGATT	0.445987														0	0	0
AGCGACATAT	1.31001			641.428	0.372998	538.275	0.236675								0	0	0
TGTTTATGTC	0.580568			552.667	0.189377										0	0	0
GACACTGCAG	0.38156														0	0	0
ACCTTGGCGT	1.22849			630.36	0.216439										0	0	0
CCGAGCTCGT	10.4597			611.642	4.64858	683.104	0.744638								0	0	0
GTACGGGTAA	1.97971			542.532	0.687096	640.107	0.156649								0	0	0
TCTCCGACCA	1.23007			640.732	0.187127	566.381	0.178453								0	0	0
AACCTTTCTA	2.45194					582.323	0.391225								0	0	0
TCTCTACTCG	9.39423			633.413	4.73875										0	0	0
ACGTATTCGA	0.769522														0	0	0
ACGGACTGCA	2.20834			637.779	0.795686										0	0	0
AATGGAGGGA	11.8511			653.033	3.44256	567.563	1.53268	522.957	0.89345						0	0	0
GTGTCCTGGA	0.778584														0	0	0
TTGGGATCAA	0.797926			545.876	0.3053										0	0	0
TCTCACGTCT	0.893688			617.756	0.19917										0	0	0
GACTGCGACC	11.167			642.871	3.4588	665.816	1.82623								0	0	0
TGACTCACGC	7.91335			623.519	2.6526	545.686	1.83966								0	0	0
CCAGGCAACT	4.83206			648.701	2.15918										0	0	0
CGAGCTAGCG	1.79121			620.25	0.323943										0	0	0
GGACTATCTC	4.44923			638.636	1.86628										0	0	0
CGCAGGCAAT	2.0904			528.114	0.82657	629.377	0.250465								0	0	0
TGCTATCCGT	2.6312			527.171	1.4808										0	0	0
AAGGAATTCG	2.52971			661.224	0.284575	576.708	0.281557								0	0	0
TATCTGAGGC	1.66763			559.847	0.0880335										0	0	0
TCACAAGAAT	4.07619			556.834	2.42956										0	0	0
CGGCACTTAC	5.51285			509.868	3.31872	610.468	0.488711								0	0	0
CAGATGGGTT	0.570559														0	0	0
CGTTAAATAC	0.245356			560.842	0.009072										0	0	0
CGAGAAAGAG	3.37547			507.145	2.46676										0	0	0
ACCGGACACA	11.7509			641.541	5.76849										0	0	0
TTTACAATCC	0.658206			544.466	0.206705	640.616	0.0737456								0	0	0
GGGAGCGTAA	3.31443			510.051	0.491156	657.591	0.481876								0	0	0
TCTGGGGTCA	1.67227			707.947	0.455109										0	0	0
AGTTTCCCCA	2.53765			559.66	1.00766	643.275	0.198799								0	0	0
AACTAACCTA	3.20559			555.918	1.57285										0	0	0
AGCGAAAAAT	0.999143			607.676	0.232948	544.089	0.111542								0	0	0
TCCCCTCCTG	1.62277			573.17	0.255649	691.88	0.192089								0	0	0
CCAAGACCGT	0.570198			561.999	0.0245207	631.069	0.015387								0	0	0
GACATACGTG	1.48165			636.79	0.393693	565.745	0.122676								0	0	0
TTAGGTCCTC	1.31488			547.126	0.738599										0	0	0
CCTTCACGCT	0.564247														0	0	0
TTCGGCGTCT	1.39486			549.97	0.238359	642.455	0.120979								0	0	0
GTACCTGGAG	1.22024			674.861	0.0818471	521.395	0.0298495								0	0	0
CAGATTGGTA	1.11966			578.535	0.24106										0	0	0
CCTAGTCCTC	0.831695			518.173	0.331791	642.332	0.0178164								0	0	0
TAGGTGAAAG	0.667178														0	0	0
AGGACAACTG	0.611677														0	0	0
GTGACCAACG	1.81957			610.871	0.545114	705.165	0.158178								0	0	0
CGGCCTCTAG	5.04648			627.679	1.71255	545.058	0.318845	691.679	0.318167						0	0	0
CGTCAGCGTT	1.34743			665.615	0.296293										0	0	0
CGTACTTGGC	2.11177			637.648	0.737014										0	0	0
GATCAAAGGC	1.17881			564.678	0.339593										0	0	0
CCCACGCAAA	7.96673			629.759	3.27483	715.728	0.256552								0	0	0
CCCCGATATC	6.01569			697.276	1.33752	637.861	0.746747	544.833	0.485839						0	0	0
ATCATCGCCT	2.11213			590.345	0.99349										0	0	0
TCGTTCAAGG	0.803877			688.644	0.0174946										0	0	0
GCGGTGAAGC	1.55762			665.88	0.445868	565.281	0.190346								0	0	0
TCTCGGGTTA	2.3289			566.591	0.688707	657.201	0.454295								0	0	0
CGGATCAAGC	1.25424			546.783	0.389975	634.294	0.105486								0	0	0
CTAACTGCTG	0.587692			574.027	0.0804565										0	0	0
CTCTAAAGAG	1.9656			553.377	0.575355	667.558	0.10649								0	0	0
AATACATGGC	0.57349														0	0	0
AACATGGCTC	3.29324			530.316	1.73667	622.176	0.287035								0	0	0
TCCAGGCTAG	5.03215			632.621	1.59784	692.51	0.56048								0	0	0
TCCGTTGTAT	0.320289			560.234	0.0156										0	0	0
TCGTACAGCT	0.676916														0	0	0
CGAACGGGTC	7.55221			606.073	3.33275	678.665	0.407442								0	0	0
GGGCGCTACA	2.09148			642.515	0.534288	543.445	0.278774								0	0	0
TAAAGCGGGG	3.91961			642.761	0.83552	532.83	0.579742								0	0	0
GCCGCTCTAC	2.96727			613.164	1.15714										0	0	0
GCTTGCTCTA	0.751037														0	0	0
CATACAGATA	2.00546			541.3	0.317251	640.835	0.272888								0	0	0
GTCAGAGTGT	1.08436			536.935	0.59123	409.075	0.390302								0	0	0
CGCACTGTTT	1.5142			587.248	0.338003	631.53	0.261499								0	0	0
CGGCAGTAAG	1.35577			632.979	0.23686										0	0	0
ACAGAAAAAG	0.613661														0	0	0
TCCCAATTTC	1.90419			641.75	0.39468	555.988	0.18602								0	0	0
AAAGCTCCTT	1.03683			507.508	0.336004										0	0	0
CACGGGCAGA	6.71952			639.77	3.11067										0	0	0
GGGTTCTTAG	37.6183			668.324	17.5252										0	0	0
AGAACATTCG	0.96605			522.988	0.419275										0	0	0
TGAGTATGCA	0.976736														0	0	0
TGAAGGGTCG	1.26109			549.851	0.272959	652.157	0.0506125								0	0	0
ACGAGCGCTC	2.76794														0	0	0
CCTACGGCGT	2.78386			682.785	0.683723	573.215	0.134759								0	0	0
TGCATGGCCT	0.751353			662.627	0.105286										0	0	0
GTGGTACATG	0.639675														0	0	0
GGGTCCGTCT	3.98093			719.049	1.03529	603.45	0.550591								0	0	0
AGGCGTGCTG	6.87024			651.763	3.21633										0	0	0
GACGACTAGA	1.57295			630.969	0.226377										0	0	0
GAGAGGTGCG	1.24436			657.619	0.335202										0	0	0
GTAGCCTATA	0.808747			792.262	0.0369623										0	0	0
GCAAGCGGGA	9.07696			651.29	3.41206	543.038	0.683625								0	0	0
ATCTCCTACT	1.68427			549.505	0.757981										0	0	0
GCTACACAGT	0.700676			529.693	0.223701										0	0	0
TATCCGGCAC	1.96109			577.702	0.44113	650.658	0.346944								0	0	0
TTTGATCCTC	0.411452			428.781	0.416519	573.632	0.094716								0	0	0
TTCTCCCCTG	5.77692			518.246	2.65999	699.61	0.638693								0	0	0
TCACTAGTTT	0.450902			610.519	0.0194611										0	0	0
GGGGAATACA	10.6201	0.14	812.1	676.751	1.96243	772.718	1.49763	584.451	1.25189						0	0	0
TTAGCATTGG	0.607665														0	0	0
GCGGAGTAAG	1.9757			647.116	0.380016										0	0	0
TTTACCATCG	0.489856			551.31	0.0165478										0	0	0
AAAGATACGG	1.00433			616.849	0.241241										0	0	0
CTCTCCGAAC	7.20469			667.705	2.60281	606.591	0.454706								0	0	0
GGGCGGTACT	3.99689			639.308	1.67718										0	0	0
ACACCGTTAA	1.80338			546.81	0.863065										0	0	0
TTTAGGAGCC	1.00848					676.389	0.0185152								0	0	0
CCACCTTTTC	99.6537			547.242	71.2236										0	0	0
AAGTGGCGTC	3.32047			631.117	1.28459										0	0	0
ACAAGACCTT	1.27164			536.004	0.216407	781.155	0								0	0	0
TATGAGCCTC	2.38309			508.259	1.10139	638.643	0.227252								0	0	0
AGTTAGCAAT	0.425789														0	0	0
GAAGGACCCT	1.45068			550.009	0.39987										0	0	0
GTACTACACA	5.65897			527.655	2.58026	655.567	0.793787								0	0	0
ACAACCTAGA	2.19292			516.106	0.707695										0	0	0
GGCAGCGTCG	5.21839			612.077	2.18005	555.428	0.523919								0	0	0
ATCGTTCATT	0.457845			581.867	0.133028										0	0	0
ACGTGCACTA	18.1874			532.455	9.88826	629.106	2.57005								0	0	0
CCCCAGTTAC	1.77074			660.992	0.377959	541.005	0.207851								0	0	0
CGCTGCAATC	1.17592			605.844	0.311258										0	0	0
CGGATAAAGC	1.52737			571.843	0.722781	644.516	0.159913								0	0	0
GCCCGTTTCG	1.25803			633.85	0.321899										0	0	0
AGGGAAAGAG	93.0234			487.637	56.9461	529.243	27.389								0	0	0
GTAACCTGCA	0.527683			550.593	0.0454206										0	0	0
TTGCAGGAAT	0.667899			549.709	0.210188										0	0	0
AGTACTCGGC	1.79166					492.378	0.228009								0	0	0
CGGGCGGCTA	3.25523			629.719	1.26062	532.846	0.278505								0	0	0
CGACTGGCGA	15.7366			655.124	7.36678										0	0	0
ATTGGACCGC	1.79729			652.342	0.510536										0	0	0
ATGTCGATAC	0.474572														0	0	0
GATCGCTGTA	0.594905														0	0	0
GAGCCTCAGC	2.99166			638.85	1.21181										0	0	0
GAACTAAATG	0.615555	0.04	959.7												0	0	0
CAATTCGGGG	1.3881			642.442	0.0994225	679.842	0.0410651								0	0	0
CACTCCACGG	3.99112			594.024	1.9771										0	0	0
CTTCTGGATT	0.301533														0	0	0
CGCCCTATCC	19.7875			618.437	9.77881	685.703	0.776316								0	0	0
TTGGCAGCAA	1.63643			531.822	1.13301	637.959	0.0183429								0	0	0
CGCGCGACCA	7.34851			543.864	3.7099	648.09	0.692469								0	0	0
CTTACATCTA	1.10537			506.376	0.684015										0	0	0
ATTAACGAGT	0.382552														0	0	0
GGTGTTTCGC	0.748963			581.348	0.0759942										0	0	0
ATGACAGAAG	0.782326														0	0	0
CTGCGTGTCT	1.95834			553.007	1.03766	642.652	0.0557483								0	0	0
TGCAGCGAAT	0.868079			697.697	0.151348										0	0	0
TGGCGGCACT	24.9112			619.843	10.2699	746.353	2.57857								0	0	0
AGGCGAACAG	6.00807			518.682	3.85571										0	0	0
ACGTCAACGT	71.2687			696.999	32.6764										0	0	0
CATGATCGCT	1.66109			549.839	0.788956										0	0	0
GGAATCCGCC	8.06244			660.161	2.6131	532.752	0.825258	766.228	0.252787						0	0	0
CCTCGTTTTT	0.3078														0	0	0
GTATGGTTGG	0.529757														0	0	0
CTGATGACCT	1.55343			528.237	0.681163										0	0	0
GGCGTCTCAG	3.64387			687.617	1.18004	555.517	0.13069								0	0	0
TCCAGCCCGC	25.836			682.186	9.79826	619.097	1.7513	558.177	0.852675						0	0	0
TTACTGGGTC	0.710189														0	0	0
CTTGGCTTTG	0.502615			556.417	0.0218069										0	0	0
TGCCCTGTCG	8.05383			635.989	3.79672										0	0	0
CTAATATCGG	2.30334			551.546	0.93852										0	0	0
TTGGAACCTA	1.98683			536.923	0.597999	623.237	0.27425								0	0	0
GGGATTTACC	4.66592			685.249	1.10354	809.365	0.794046								0	0	0
CACCCCCAGT	15.1141			610.952	8.0724										0	0	0
GCACTTCTTT	2.56727			595.706	1.56538										0	0	0
TTCAAAAGCA	0.91578			553.17	0.206575										0	0	0
GTCCATTTAT	0.753787														0	0	0
GTACGTCCTT	1.1794			642.545	0.234314										0	0	0
TATCTATCCA	4.06105			541.723	2.1734										0	0	0
CGTCCGTGTT	6.97804			643.138	3.16468										0	0	0
AACTCGCAAA	10.5777			645.186	3.78353	522.684	0.677532	768.551	0.378567						0	0	0
AGGATAGGAA	3.08377			536.085	1.76182										0	0	0
ATGGGGAAAC	25.9778			695.693	6.51039	638.45	4.69752								0	0	0
TAAAGCGGTA	3.45893			649.897	1.66115	532.327	0.0597663								0	0	0
AACAACCGAA	81.9103			646.071	33.0378	569.848	12.2106								0	0	0
AGAAGATCCA	2.98463			584.134	1.24257										0	0	0
CGTTCGGATC	1.78819			545.544	0.602951	638.045	0.208814								0	0	0
GCTCGTCTAT	7.52854			662.072	3.15457										0	0	0
TGAGATATCG	1.13918			549.79	0.101677	651.574	0.0168951								0	0	0
GGCGATTGCT	2.25775			616.236	0.957185										0	0	0
AGTGGCTAGT	1.44459			642.918	0.109831	513.345	0.00696134								0	0	0
GGAATCGACA	3.19161			552.879	0.528789	707.996	0.40719								0	0	0
CACGGCATGG	9.97998			683.787	3.76328										0	0	0
TTGATCTAAG	0.301037			561.06	0.0336156										0	0	0
GCTGTATTAA	1.11186			564.709	0.413222										0	0	0
AATCGTGGCG	2.69058			646.424	0.687818										0	0	0
GCCTACGCAA	8.38729			533.607	3.10347	634.486	1.80802								0	0	0
ACCTTTATGA	1.21821														0	0	0
ATCGCTGTCA	20.0189			559.087	13.4985										0	0	0
TCCACGAGAA	83.587			532.812	47.0578	558.199	15.0523								0	0	0
GCCGACCTAT	76.7647			640.704	39.3471	510.709	0.695843								0	0	0
TGTTTGCGTG	0.567493														0	0	0
GTCAACCGCT	16.9417			601.01	9.58668										0	0	0
CACTTCCGTG	2.20018			602.35	0.944028										0	0	0
GGACAGAACG	13.2069			667.371	4.19727	536.081	2.38262								0	0	0
CAAGATCGCG	6.51749			650.679	2.14034	734.147	0.276562								0	0	0
TTGATTGTCA	0.371461														0	0	0
TCTCATCTTT	0.627232			538.888	0.263625										0	0	0
TTCCCGCCGA	1.62556			558.173	0.461484	652.143	0.182563								0	0	0
TGAGGCGAAG	4.69049			534.184	2.27797	642.255	0.229554								0	0	0
CAACTAGTTA	0.633769														0	0	0
CCGTCCATTA	0.595897			559.147	0.0334267										0	0	0
TAACCGCGAG	6.21839			629.1	1.93101	689.997	0.595009								0	0	0
TACAGACGTC	5.74608			614.986	2.3205	535.59	0.640353								0	0	0
ACTGCCCCGA	16.251			645.035	7.28578										0	0	0
CGCGGAGGAT	3.3321			635.849	1.76901										0	0	0
CCTAGATACT	0.939991														0	0	0
GCTGGATATT	0.912759			659.343	0.0970015										0	0	0
TACAGAGCCG	4.32317			546.863	1.12686	640.6	0.74405								0	0	0
ATCACAGGGC	16.3101			642.099	7.41479	544.022	0.416128								0	0	0
ATCCCCAAAC	179.435			562.396	85.1977	684.281	26.5164								0	0	0
TACTGTAGGG	0.414518														0	0	0
GCTACAAATA	1.92764			548.722	0.773716										0	0	0
ACACCCGTCT	1.84621			632.54	0.388691	523.883	0.136012								0	0	0
TAAACTGAAC	0.386114														0	0	0
AGAGTCCAAC	20.6217			482.461	19.1966										0	0	0
GACAAGTGCA	1.86948			541.487	0.86105										0	0	0
ACCTCGGAAA	20.079			685.97	6.41735	590.078	2.73949								0	0	0
GGGGCCAGGC	2.32534			640.957	0.63573	704.292	0.0496619								0	0	0
GCAGACCAGT	1.06244			550.407	0.362086										0	0	0
CCTACACTGT	3.17448			541.541	1.98494										0	0	0
ATCCTTAATG	0.663931			561.741	0.0224273										0	0	0
GAGTTAAGAT	0.48927														0	0	0
TTGCCGTGCC	1.64292			660.509	0.34338	780.88	0.0307263								0	0	0
AGCCAACTGG	6.1647			673.651	2.25787	588.859	0.297432								0	0	0
GTTTAGCGAT	0.421145														0	0	0
TTACGACCCA	88.0929			629.771	37.1319	684.552	8.86659								0	0	0
GGTTAACACT	0.346258														0	0	0
CATAGATGTC	1.90289			553.788	0.452874										0	0	0
GCTCTTGAGA	3.74662			633.571	1.38047	549.29	0.3184								0	0	0
ACGTATTTCC	0.662804														0	0	0
TCTACTCTCA	2.88986														0	0	0
CAACCTGCAG	1.47773			530.377	0.49307										0	0	0
TGGGTCAGGA	0.934536			557.215	0.368627										0	0	0
GGACAGCTCT	10.2807			662.865	3.00529	538	0.822996	748.331	0.803172						0	0	0
CTATACGAAG	1.05663			549.359	0.356881										0	0	0
TAAGCAAGAG	7.07471			535.014	4.78123										0	0	0
AAAGAAACAC	1.0532			597.799	0.072859										0	0	0
ATCATGTACC	0.65798			547.982	0.0634505										0	0	0
TCGTGCCGGT	1.49409			566.435	0.230517	678.573	0.165153								0	0	0
TTTGGGAGGG	0.714112														0	0	0
AGCAGCCGGT	4.80771			589.306	2.11514	507.093	0.327546								0	0	0
AGTACCACAG	1.29477			497.551	0.598506										0	0	0
CTCGTCCGCT	2.10775			603.139	0.665487										0	0	0
GTCTCGAGTT	1.28922			538.105	0.419591										0	0	0
CGGGTGTGGC	0.631154			408.59	0.0632735	557.145	0.0119186	706.587	0						0	0	0
GGACTTCAGG	0.82917			570.066	0.111068										0	0	0
GGACGGCTCA	3.76573			632.069	1.46997										0	0	0
TTCAAATAGC	2.12867			577.665	0.925465										0	0	0
AACAGAAACC	1.80131			547.563	0.550235	656.411	0.0153619								0	0	0
TCCTATCGGG	0.682958														0	0	0
CTCAGATTTA	1.42074			516.56	0.805141										0	0	0
AGACCACTCT	1.62782			543.149	0.447564										0	0	0
ACCTGGACCG	13.3253			681.801	5.63335	571.827	0.244128								0	0	0
GCAAGATTGA	3.8101			537.002	2.31373										0	0	0
TCTATACAAC	0.756763														0	0	0
AACACGATTG	1.42958			556.777	0.546304										0	0	0
CCTATTAAAC	0.703156														0	0	0
CATACTAAGT	0.738774														0	0	0
TTCTTGAAGT	0.440667														0	0	0
TAAGGCCCCA	7.78485			628.532	2.58736	562.032	1.15226								0	0	0
CTGGACTACG	7.45712			646.988	2.71952	539.55	0.312843								0	0	0
ATGTAGTGTC	0.720153			552.448	0.0244888										0	0	0
GTCCTTCATC	0.741434			554.077	0.237944										0	0	0
CGAACGGGTT	4.17078			544.483	1.73981	609.918	0.491152								0	0	0
GCGGAGCCAA	1.00023			648.575	0.0861662										0	0	0
CTAGGGCCCT	116.162			619.639	64.1505										0	0	0
CAGTGCGTCT	0.768575			555.851	0.147257										0	0	0
CGGGGGGAGC	6.56447			675.148	2.38136										0	0	0
GTCGACGCCC	7.33341			619.5	3.46841										0	0	0
GCCAACTCGT	23.2317			501.084	9.0025	671.837	5.7872								0	0	0
GGAAGGCAGC	2.08711			645.425	0.490175										0	0	0
TTTAGCGATA	0.874707			570.47	0.164403										0	0	0
CCTGGCTAGC	73.6614			699.223	32.7788										0	0	0
CACCCTTAGA	2.66222					612.616	0.885493								0	0	0
CGTTGGTACA	0.658792														0	0	0
AGATTGGTAT	2.32435			539.796	0.842056	709.625	0								0	0	0
ACCAGGATCG	2.01371			565.572	0.400744	700.951	0								0	0	0
GGCTCTACAA	7.85911			544.478	2.31924	715.282	1.70447								0	0	0
AAGAATCGGT	4.38314			580.913	1.47717	667.623	0.259779								0	0	0
GAGCTAGTGG	3.87011			539.092	2.06582										0	0	0
ACTGCCTGTA	0.87615														0	0	0
GATTTCAAGG	0.496664														0	0	0
CGTCAATAAT	0.722949			553.044	0.21958										0	0	0
GTGATTGTGT	0.563751			440.765	0.151419										0	0	0
ATCTATCGGT	2.22024			556.23	0.891551	631.336	0.0484682								0	0	0
GGTCATAACT	4.93805			569.249	1.577	518.63	1.44545								0	0	0
GTCCACCACA	0.796619			548.736	0.103453										0	0	0
CTTTATCACC	1.40897														0	0	0
ACGAATTGGA	2.21546			550.522	0.783677										0	0	0
ACAAGCCCCA	49.2322			510.578	23.3028	621.746	11.6866								0	0	0
GGTGGACGGC	1.59364			578.471	0.598423	634.661	0.267667								0	0	0
CGGTCGTAGT	0.766546			516.945	0.127914										0	0	0
GAAATCGCAC	13.4258			556.342	8.07693										0	0	0
CTCCGACGAG	1.89418			636.499	0.473763										0	0	0
TTCCCTGGTT	1.94414			523.965	1.10001										0	0	0
TGCATGTGGT	0.416501														0	0	0
CTGTCTGGAC	0.931515			640.302	0.110179										0	0	0
GGCGTGCAGG	2.32254			519.338	1.08817	600.007	0.147071								0	0	0
TTCTAAACGT	0.541208			562.567	0.0243305										0	0	0
GCCTACCGTA	3.95852			544.741	1.43262	642.339	0.509591								0	0	0
CTGGTAGCAG	0.851398			679.57	0.106032										0	0	0
ACAGAGCGGA	3.26168			562.892	0.570132	661.616	0.520943								0	0	0
AAAAATCCCA	8.57214			550.874	4.63813										0	0	0
ATGGTCCCGC	15.6536			533.036	6.70312	695.435	2.68326								0	0	0
GCAAAGCAAA	1.13291														0	0	0
TGACGCTGTG	28.5221			540.592	20.6										0	0	0
TTCGTCCAGT	0.631921			553.627	0.0723304										0	0	0
TGGCATGGAA	0.734085														0	0	0
GGCACGAGTT	4.44608			602.834	1.49609	536.315	0.596368								0	0	0
AGGACGATCG	11.1527			543.485	5.24058	651.602	1.18152								0	0	0
TTTAGAGTGC	2.05735			583.257	0.431353										0	0	0
GGGCCGCAAG	4.33341			648.155	1.54646										0	0	0
GGGTGGGGTA	10.9599			694.983	4.31718										0	0	0
ACTGCGTTGG	1.52737			688.155	0.173396	648.962	0.124842	602.137	0.049755						0	0	0
TAATTTGTGG	0.498467														0	0	0
AGAATACGCC	2.77836			518.582	0.326097	551.656	0.325566								0	0	0
CTCGGCGGCA	12.6564			658.125	5.87757										0	0	0
GTGCTTATGG	0.469883														0	0	0
GTCTGCGGCT	1.37574			636.528	0.24951	550.366	0.103016								0	0	0
GACGAGGAAC	1.2289														0	0	0
GGCACAGGCT	5.64346			659.315	1.69755	594.683	0.802723								0	0	0
TTTGTTACAG	0.43422			454.891	0.0244998	558.842	0								0	0	0
TGAGTTGCCG	2.2725			521.246	1.17284										0	0	0
GATTATACCC	1.15036			588.772	0.0919681										0	0	0
GGCTAGCGCG	33.0365			672.249	15.2572										0	0	0
GCATCCAGAT	4.29572			627.746	1.41035	577.407	0.632605								0	0	0
GAGACTAGCC	4.61501			668.209	1.52158	575.501	0.314611								0	0	0
GCATAGCGGT	0.966276														0	0	0
GACTAGGGTC	0.591298														0	0	0
CTTTATAGAC	0.491434														0	0	0
CTTTACCTCT	1.1														0	0	0
TGTAGTCCTT	0.638548														0	0	0
TGTCTTGTGT	0.438638														0	0	0
TTGATTTCCC	0.536294			554.752	0.015638										0	0	0
AGCGAATAAA	2.72547			546.292	0.713726	641.607	0.182703								0	0	0
TTAGTGCTTC	2.34811			660.305	0.236391	706.648	0.16081								0	0	0
TGTGAACGTG	7.02155			559.382	4.41084										0	0	0
TACTGTCTCC	1.57322			551.185	0.600626										0	0	0
AGACAAGTAC	1.98589			763.097	0.342978										0	0	0
AACGTTCTGT	1.51993			571.153	0.553643										0	0	0
CTTGGTAATA	0.741659			560.601	0.1897										0	0	0
TAGAACCATC	1.29166			552.007	0.187906										0	0	0
AATGCACGAG	1.65347			703.468	0.0824373										0	0	0
GCCGTAGCGA	5.75284			539.601	1.54991	654.464	1.19607								0	0	0
CTACGAGATG	1.80555			608.353	0.165021	545.981	0.0554193								0	0	0
CGGAGCTACT	1.63332			631.516	0.524159										0	0	0
AGGGGAACAA	40.3431			702.918	10.2653	631.348	7.33096	533.451	1.3594						0	0	0
AGCCGCGATA	2.27146			523.273	0.602261	648.161	0.178563								0	0	0
GTGGAGAATG	26.5693			573.672	7.41235	710.214	5.95976								0	0	0
ATACGGGTTA	33.0774			535.021	23.9205										0	0	0
AAGTCAAAGT	0.596258			560.545	0.0125599										0	0	0
GAAAAGCCCA	3.03544			535.83	1.5662										0	0	0
TTCGGCTTCA	4.72831			588.074	1.59847	689.092	0.557501								0	0	0
CGACTGCCGC	2.04662			642.748	0.597528										0	0	0
CGGTTTGGCC	8.57362			657.895	2.91178	777.75	0.932346								0	0	0
CCTAATACAT	0.558882														0	0	0
TGGCACAATT	0.6711														0	0	0
TAACTATGGT	4.49369			633.694	1.96343										0	0	0
AACCACCCCA	17.3918			619.026	7.56341	540.104	1.4195								0	0	0
CGTCTAACTT	0.624436			566.169	0.077606										0	0	0
CGGACCATCG	5.96483			635.331	2.4586										0	0	0
GGGAGGCAGT	1.29477			659.396	0.107332										0	0	0
TTAGCGAAGA	0.976916			552.13	0.205042										0	0	0
ACGCTGGTGA	1.59739					560.855	0.00146183								0	0	0
CGTCTGCGCA	2.2757			582.884	0.351085	636.332	0.212986	690.574	0.180571						0	0	0
TTTTACTCAC	0.604734														0	0	0
CAGCTGCGCG	3.05036			633.536	0.77477	552.475	0.173662	713.172	0.0660474						0	0	0
GGGGTGCAGT	0.95541			596.999	0.0221645										0	0	0
TAGGGTGTAC	0.691524			560.044	0.0343252										0	0	0
AGGTTTGTTG	0.425383														0	0	0
TTCAATTTGG	0.476871														0	0	0
CAGTCAGCAC	0.652885			539.665	0.0622552										0	0	0
CCGCAAAGTA	1.74594			591.406	0.872675	508.618	0.0755735								0	0	0
AGCTTGGTAA	2.32259			554.441	0.537191	620.005	0.412983								0	0	0
CGAAGGGATC	1.77313			630.822	0.38361										0	0	0
ATATCCCCGT	2.73859			565.632	0.862477	669.219	0.131541								0	0	0
TCTGATTCGG	0.631785														0	0	0
TGTCGACGGG	1.31168														0	0	0
TGGATTAAGA	0.670243			535.775	0.0332625										0	0	0
CAACCATGTA	3.85685			583.944	1.21265										0	0	0
ACCGTTCTAT	0.727773			557.418	0.01871										0	0	0
TCCTCCGGCC	10.4084			632.637	3.81846										0	0	0
CACAGCGGAG	2.08742			615.636	0.732676										0	0	0
CCAACAGCCT	1.4422			557.022	0.169168	644.673	0.114563								0	0	0
GCTAACCTAC	2.25622			540.564	0.334637	713.96	0.149166								0	0	0
GCGGGGTGTG	2.32786			674.131	1.10503	793.773	0.932819								0	0	0
ACCATAACGT	1.29743			561.022	0.525909										0	0	0
GCGTTGGCCC	53.7142			670.872	24.5744	551.422	0.460896								0	0	0
TAGCGAGCGG	4.47876			630.815	1.49338	539.761	0.315009								0	0	0
TTGTCGCGAT	2.16668			703.381	0.204226	602.623	0.0803947								0	0	0
GCTGATCACA	1.33314			618.745	0.366298	552.106	0.183172								0	0	0
TCAGAGACTT	1.51921			559.604	0.516258										0	0	0
CACCGCGGAG	3.22872			677.609	1.07036										0	0	0
CAGGGTCGAA	1.91321			559.862	0.504352										0	0	0
TCTCAAGTAG	1.3161			560.454	0.432327	487.085	-2.87833e-11								0	0	0
ATGCGCTCAT	1.82962			613	0.344397										0	0	0
CTGTAGGTCC	0.77119														0	0	0
TTCGTTGCGC	2.78327			659.192	0.631315	710.894	0.291286								0	0	0
ACATGATACC	0.877818														0	0	0
ATGAACAGAA	0.742335			563.705	0.0414709										0	0	0
CTACCGAAGA	1.6362			657.919	0.166861										0	0	0
ACTCTTGTAC	0.666862			565.508	0.0912992										0	0	0
ACTCGGGCAG	9.3569			695.521	2.09637	614.992	1.73142	562.197	0.458566						0	0	0
TGGCGTGTAG	1.0165			679.243	0.0131358										0	0	0
TGTCATTCTC	0.805906														0	0	0
ATTCTTCTTG	0.62385	0.02	891.1			559.973	0								0	0	0
TCTCACATAT	0.833273														0	0	0
CTTGACTCAT	0.653021														0	0	0
GTTGGCTCGC	2.29905			545.172	0.856313	649.71	0.0860168								0	0	0
CTGCGCTTTG	1.79698			633.29	0.331536	538.448	0.146752								0	0	0
ACGGTCCGAT	0.846348														0	0	0
TCTACTCATT	1.74436														0	0	0
TCGTATTCAA	4.55451			536.744	2.88063										0	0	0
CTGAATAAGC	0.78954			552.312	0.0948629										0	0	0
AGGACTGGCC	2.52543			643.062	0.509237	553.807	0.239747								0	0	0
ATGGGCACTT	0.725203														0	0	0
CGAAAGGGAA	6.03007			646.317	2.3201										0	0	0
CCAAACATTC	6.46456			539.069	4.08537										0	0	0
GGACTCGATC	1.53305			576.735	0.345476										0	0	0
CGTTTCGACT	0.808115														0	0	0
CGACTCATAG	3.03819			560.695	1.39113										0	0	0
GACTAGTACA	2.24103			541.681	1.03907										0	0	0
GCCGATACCC	13.2913			628.71	6.79129										0	0	0
CGTGAAGCGG	2.11952			616.84	0.430306										0	0	0
AGATTAACCT	1.15095			602.523	0.253773										0	0	0
GCATAGAACG	8.77818			614.069	4.00494	695.407	0.180356								0	0	0
ATCCTGCTTG	1.95924			525.043	0.9518										0	0	0
GAAGTGATAT	2.59058			531.827	1.26884										0	0	0
TTTCGTCCGT	0.479125														0	0	0
CATAGAGGCG	0.846619					559.973	0								0	0	0
AGCTGAGGTC	0.76596			522.034	0.158851										0	0	0
CGGGACAGAC	9.21335			669.913	3.94073										0	0	0
TGGAACTCGT	1.00144	0.05	856.4												0	0	0
ATTTTGTGTT	0.408837														0	0	0
GTATCAAAGC	6.34594			677.143	1.89345	546.318	0.776109								0	0	0
AGGCGATCAT	2.90717			549.4	1.39782										0	0	0
GTGGACGGTC	1.59563			644.559	0.147805	592.339	0.0865394	693.886	0.0716829						0	0	0
GTGCGGGCGG	2.41867			642.998	0.495299	542.394	0.216374								0	0	0
GTTTAGCATT	0.446709														0	0	0
AGACCATTTC	1.40839			570.764	0.426204										0	0	0
ACCGTCGGCC	6.57687			621.403	2.81414	529.677	0.416495								0	0	0
CTCATGTCCC	1.06213														0	0	0
CGAGCTGAAC	4.48999			694.916	1.5549										0	0	0
TCGCCGGGAA	2.83165			560.044	0.780302	655.491	0.261391								0	0	0
AGTCCATTTA	0.795041			564.714	0.120344										0	0	0
TGAGTCACGC	2.84829			646.907	0.701762	532.349	0.204553								0	0	0
AAAACCATTG	0.701758														0	0	0
ACCGATGCAA	39.6297			535.953	22.5875	584.859	5.51593								0	0	0
GGAACTAAAG	5.55938			543.662	2.21323	631.008	0.677952								0	0	0
GGGCTTGCTG	1.52502			613.962	0.214658	682.394	0.0585235								0	0	0
TAGTTGCCGT	2.45167			636.907	0.897294										0	0	0
GACCCCGAAG	16.8517			618.263	7.56192	704.271	0.577718								0	0	0
AAGCTCACTG	0.484761														0	0	0
GACGGGTCCC	42.0098			705.751	19.4645										0	0	0
GCTTAACGCC	16.0532			633.212	5.11126	697.195	2.6852								0	0	0
GACTGTGGTA	0.659152														0	0	0
GTCTAAAAAC	1.22967														0	0	0
TCCGGACAAT	1.25987														0	0	0
TGTTGGTAAC	0.438278														0	0	0
TTGCCAAGTG	3.06943			673.589	0.971219										0	0	0
AGCCTCCAGG	2.58769			612.885	0.922113										0	0	0
TCTTTGATTC	0.470875														0	0	0
CGTTTTGGCA	0.5844			559.435	0.00253365										0	0	0
TGTCAACAAA	49.986			639.539	25.9194										0	0	0
TGTTCAAGGA	0.700812			532.548	0.0823548										0	0	0
CCTCTAGCAC	1.39355			542.862	0.438385										0	0	0
AAACTTCCGT	1.59139			562.772	0.639662										0	0	0
ATTATAGGAC	1.59274			509.996	0.540533										0	0	0
CTCTCGCCCG	5.50036			588.588	2.98483										0	0	0
ATGTCTACCA	1.8078			529.112	0.840427										0	0	0
GTGATCCCGC	27.5382			711.2	8.00816	657.365	3.89215								0	0	0
TGTTCCACGT	1.11934			561.228	0.301248										0	0	0
AATACAGCTG	0.602119														0	0	0
GCCAGCCGTT	1.04382			582.989	0.21563										0	0	0
ATCTCACGCG	3.06682			600.539	1.13322										0	0	0
TCATTGGCAC	1.17949			657.727	0.145509										0	0	0
CAAAGCGCAT	1.45568			667.583	0.122677	540.795	0.0936389								0	0	0
CTTGTTAAAG	0.534355														0	0	0
AACCCCTACG	59.8972			606.817	15.3079	686.437	14.4206	522.366	1.44353						0	0	0
GTTAAACGCA	0.511812			561.581	0.0187644										0	0	0
TCAGATATGC	1.63377			720.394	0.484916										0	0	0
CGAGTTCTCG	1.61321			646.401	0.341041										0	0	0
TCTAAAACGT	1.70911			525.292	0.117259	613.41	0.0110812								0	0	0
CATGTGGGTC	0.6														0	0	0
GAAAAGGTCT	2.14928			557.586	0.784954										0	0	0
CGAGATAAGT	1.45559			553.355	0.489437	618.853	0.00758998								0	0	0
CCTCCTTTAA	0.928269			535.733	0.174036										0	0	0
TTCTTGTCGT	0.586564														0	0	0
TTACGCCGGG	1.32985			660.045	0.163705	703.644	0.0453061								0	0	0
GGTTCCGGGC	39.1637			667.023	18.8245										0	0	0
CGCGCCTGAG	7.57385			647.724	2.46743	704.698	0.910959								0	0	0
CGCTCGTGAA	18.3153			590.598	8.71249	671.201	1.42873								0	0	0
ACTAAGAACC	0.798287			545.439	0.0902987										0	0	0
TGTTCGTGAC	0.547295														0	0	0
CAGATGTCCA	13.1051			549.123	8.45077										0	0	0
GTAGAACGTT	1.06763	0.49	889.2	811.07	0.350389										0	0	0
AGTTTTTGTG	0.435663														0	0	0
CAGGGATAGA	1.39306														0	0	0
GGCTAGTTCG	1.56573			572.276	0.251059										0	0	0
CTAGCGTCGC	10.5679			652.39	4.74599										0	0	0
TATCCTTATC	1.10464			520.461	0.526779	435.913	0.335898								0	0	0
CTAATTCAGG	1.19788														0	0	0
AAACCCCTGT	9.71244			564.082	3.96965	606.606	1.65762								0	0	0
TTTTCGGAAA	0.75266			579.859	0.0612895										0	0	0
ATAGCAACGC	3.24373			541.827	0.657083	652.092	0.52381								0	0	0
GACTAGGTAG	0.721867														0	0	0
GGATACACTG	1.43517			563.88	0.271298										0	0	0
GCGTCACGAG	2.00875			641.846	0.513816	510.82	0.112125								0	0	0
AGTTGCCCAG	3.10243			655.498	1.02815										0	0	0
GGTATTGCAA	0.761542			546.812	0.0639819										0	0	0
GAAATTAGCG	1.10099			550.561	0.257196										0	0	0
ATTGCATACA	0.685978			539.554	0.070809										0	0	0
GACATATCTT	0.604734														0	0	0
CCCCGTTGTT	7.59644			683.534	3.01987										0	0	0
ACGAACATGC	6.24707			621.995	2.66339	526.967	0.116303								0	0	0
AATACAGACG	3.92069			664.823	0.925532	561.202	0.540191								0	0	0
CTAGCCTTAA	1.49116			544.445	0.430608										0	0	0
TAAAGCAGGT	0.602119			446.524	0.0377172	562.674	0.00034993								0	0	0
ACCCGAGCCG	16.639			605.974	3.79896	665.612	3.6257	546.524	2.19349						0	0	0
AGGGCGCCGC	5.58705			646.787	1.32162	690.261	1.17324								0	0	0
CACCCGGCGG	2.76826			643.616	1.06631										0	0	0
CACCGACCCG	5.59561			673.169	1.39167	607.311	1.34517								0	0	0
CCACGCCCGC	2.81733			621.278	0.740391	673.676	0.334106	723.859	0.05686						0	0	0
CCACGCGCCG	4.50297			634.658	2.07923										0	0	0
CCCACCGCGC	12.2247			653.855	5.91525										0	0	0
CCCACCGGCC	7.72629			648.951	3.67848										0	0	0
CCCCCGGACG	37.3661			678.373	7.7689	682.752	6.39209	625.531	5.75089						0	0	0
CCCGGACCCC	15.0993			660.184	4.67548	676.428	2.40348	556.487	0.75479						0	0	0
CCCGGCCGAA	47.3227			669.414	8.43003	719.056	8.37301	706.625	6.34856						0	0	0
CCGAACCCGC	11.5817			664.617	4.83884	779.563	1.33082								0	0	0
CCGCCCCGAG	18.642			688.162	7.5997	593.498	1.9823								0	0	0
CCGCCCGCCC	14.8416			633.846	3.22953	686.476	3.00362	670.005	1.54011						0	0	0
CGACGCCCCG	1.41584			626.728	0.235748	685.182	0.127937	649.095	0.0347344						0	0	0
GACGCGGCCC	14.0599			655.715	6.16909	700.357	0.504277	768.745	0.447608						0	0	0
GCCCCCGACA	15.0545			656.993	5.81553	595.417	1.48126	530.442	0.972396						0	0	0
GCCGAGCCCG	5.96958			649.307	2.66966										0	0	0
GCCGCCCGCC	42.7513			562.842	19.148	600.406	10.5051								0	0	0
GCCGCGCCGA	6.55781			662.656	2.71973	429.697	0.444388								0	0	0
GCCGGCCCCG	7.32938			663.662	2.73197	534.6	1.23827								0	0	0
GGCCGACCCA	24.8688			620.51	12.5722	677.63	0.903088	719.657	0.804439						0	0	0
TCCCGGCCCC	4.70675			663.892	2.12467										0	0	0
ACCCGGCGCG	14.7137			673.494	6.80294										0	0	0
ACCGCCGGGA	42.3977			664.932	16.2309	783.974	7.10177								0	0	0
AGCCCGAACA	2.40132			535.553	0.824986	641.627	0.176713								0	0	0
ATCCCGAGCG	23.1563			680.364	7.94083	721.232	3.27852								0	0	0
ATCCCGCCCA	10.3573			606.748	6.01965										0	0	0
CACCCCGAGC	4.52144			634.094	1.7273	707.789	0.133892								0	0	0
CCACGACCGG	56.8627			636.498	31.9307										0	0	0
CCACGCGGGA	5.31423			644.351	1.73688	718.627	0.551159								0	0	0
CCAGCCCGGA	119.664			666.495	61.2244										0	0	0
CCCAACCCGA	46.1269			634.485	19.91	821.395	9.94814								0	0	0
CCCAAGCCGC	7.35646			626.457	3.60151										0	0	0
CCCAGCGCGG	5.46388			668.875	1.67451	557.184	0.524581	612.343	0.364213						0	0	0
CCCCCGGGCG	24.2151			735.416	7.41797	773.361	5.65892	625.327	1.5565						0	0	0
CCCGGACGAC	28.2392			668.534	13.9102										0	0	0
CCGACCCCGA	13.5849			623.563	6.38278	540.009	1.30085								0	0	0
CCGCCACGCG	5.38608			632.105	1.67586	698.423	0.414728								0	0	0
CCGCCCGAAA	9.86568			663.579	3.40169	638.93	1.37781								0	0	0
CCGCCCGGAT	9.87178			676.078	3.49931	623.13	1.21365								0	0	0
CCTCGCGGCG	67.03			640.965	26.7683	681.744	10.3829								0	0	0
GACGGAACCC	3.68071			671.534	1.13024	601.113	0.402177								0	0	0
GCAAGCCCGC	7.57746			670.326	3.15661										0	0	0
GCACGCCCCA	2.76083			624.347	1.09541										0	0	0
GCCGACCGCG	26.6879			621.563	8.19591	651.601	6.61644								0	0	0
GCCGCCCGAA	12.6232			618.958	4.20421	572.449	3.40587								0	0	0
GCCGGCTCCC	50.0411			633.501	20.4455	655.079	7.25182	538.724	0.922655						0	0	0
GCCGGGCCGG	8.07979			706.966	2.98042	718.627	0.883317								0	0	0
GCCTCGCCCC	5.41126			632.994	1.322	680.744	1.12786	681.988	0.220856						0	0	0
GCGACCCCAG	42.4987			630.852	23.5338										0	0	0
GCGATCGCCC	4.24448			655.947	1.69364										0	0	0
GGCAACCGCG	10.9505			603.686	3.82346	667.615	2.17153	782.037	0.0274725						0	0	0
GGCGACGCCA	9.40197			585.152	3.12823	641.69	2.28185								0	0	0
GGGCTCCCGA	4.33589			673.751	1.51011										0	0	0
TCCCGACGCG	2.98201			627.397	0.936787	568.014	0.328732								0	0	0
ACCACGCCGA	3.74529			628.138	1.32527	529.84	0.289426								0	0	0
ACCCCACCCG	30.5799			617.216	9.21544			697.01	3.4603						0	0	0
ACCCCGGAGA	37.4874			622.922	14.1921	553.265	9.61564								0	0	0
ACCGGCCCTC	7.62131			532.801	2.76328	679.468	1.76371								0	0	0
ACGCACCCAG	24.8985			609.457	14.7096										0	0	0
ACGGGCCTCG	5.61857			549.521	1.81938	661.706	1.23933								0	0	0
AGCGACGCCC	2.72836			645.514	0.834327	509.368	0.0883713								0	0	0
AGCGAGCCCA	12.3645			691.886	3.84831	579.323	2.44566								0	0	0
ATCCCACCGA	12.0976			632.234	2.99368	660.518	2.0846	556.279	1.38892						0	0	0
CCAGCCGCGC	9.34915			614.125	3.03758	643.688	1.5693	512.161	0.680641						0	0	0
CCCCAGCCCT	6.62121			682.339	1.86951	546.743	1.73178								0	0	0
CCGAAGCGCG	5.94976			678.062	2.36309	596.331	0.30863								0	0	0
CCGACGCCCT	9.9335			683.417	3.47653	604.833	1.11978	666.013	0.373893						0	0	0
CCGCAACCGA	2.48855			603.519	0.731397	512.396	0.299122								0	0	0
CCGCGACCAG	2.3675			638.688	0.505395	544.755	0.304038								0	0	0
CCGCGCTCCA	1.60975			627.96	0.259105	611.924	2.17289e-15								0	0	0
CGCAAGCCCG	3.36603			643.583	0.820938	604.008	0.399076	561.906	0.185867						0	0	0
CGCCAGCGCT	2.46741			643.865	0.838897										0	0	0
CGGGAACGCG	2.90271			638.951	1.04252										0	0	0
GCCGCGAGGG	3.2909			640.103	1.24126										0	0	0
GCCGTCCCCA	15.7536			632.063	8.00542										0	0	0
GCTACGCGCC	12.0139			648.594	5.85658										0	0	0
GCTCGCGGCG	4.85167			681.033	1.49652	594.832	0.64084								0	0	0
GGCAGCGCAC	8.75757			634.416	4.2098	434.944	0.634115								0	0	0
GGCGAACCGA	4.56387			632.258	1.1682	549.51	1.02242								0	0	0
GGGCTCGCGA	1.95206			655.136	0.423332	525.041	0.0146349								0	0	0
GGGCTGCCCG	3.00371			670.308	1.23145										0	0	0
TCGACGCGGC	22.0532			639.996	12.0427										0	0	0
AACCCGCCAC	3.31863			481.483	0.765077	641.058	0.689334								0	0	0
ACGGCAACCG	65.1178			622.148	38.1416										0	0	0
AGGGCAACGC	5.61273			688.072	2.1271										0	0	0
AGGGCCCAAC	5.09204			666.194	1.58443	628.468	0.664484	539.666	0.0724806						0	0	0
ATCCCCCGCG	41.1885			622.864	10.7123	676.645	10.5591	761.919	1.2143						0	0	0
ATCCGAGCGG	3.04082			630.706	1.09489	527.372	0.114544								0	0	0
CCAGCTCCCG	65.9601			649.428	35.6248										0	0	0
CCCACACGCC	35.1982			655.369	18.4631										0	0	0
CCCCAGCTCG	12.5551			655.605	5.23591	675.683	1.15503								0	0	0
CCCGCCCCAT	19.2817			665.716	4.07004	679.061	3.39807	620.136	3.11375						0	0	0
CCGACAACGC	9.5033			617.137	4.74887	517.099	0.714077								0	0	0
CCGAGCCGGG	5.22116			643.489	1.76239	748.297	0.674597	695.41	0.0651357						0	0	0
CCGCGACTCG	2.18659			605.263	0.385449	646.651	0.287703								0	0	0
CCGGAACCGA	2.2816			652.011	0.5446										0	0	0
CCGTCCCGCC	7.39363			725.449	3.7623	554.334	0.145154								0	0	0
CGAACCGGGC	5.40693	1.47	842	662.639	1.45099	808.552	1.25479	519.871	0.202754						0	0	0
CGACCCACCC	22.3894			613.899	6.44404	652.123	5.85584								0	0	0
GAAGCGCCCC	4.73188			571.614	2.22786	675.707	0.233019								0	0	0
GCCGATCCCG	13.285			671.686	6.3317										0	0	0
GCCGCCCAGG	16.9886			578.957	7.42969	625.978	3.27911								0	0	0
GGAACCCCGC	13.17			655.787	4.49139	575.203	2.58014								0	0	0
GGACCCCCGC	24.3507			617.019	9.53355	675.127	3.54784								0	0	0
GGCCGAACGG	25.427			647.368	9.91653	756.623	4.25534								0	0	0
AACAGCGCCC	12.9621			595.004	4.89013	497.11	4.19137								0	0	0
ACCAACCCGC	49.9822			656.036	25.4739	553.898	1.18849								0	0	0
ACCCATCCCG	24.9484			714.768	7.09469	618.873	5.50948								0	0	0
ACCGATCCCG	7.91155			649.61	2.69554	681.045	1.28758	772.635	9.90185e-14						0	0	0
ACGCCCCCCA	7.92286			659.889	2.78209	525.845	1.56235								0	0	0
ATCGGCCCTC	1.8843			639.015	0.320796	699.606	0.170526	810.319	0						0	0	0
CACCCGACGT	4.21292			615.842	1.98757										0	0	0
CACCCGGCTA	5.79621			520.14	2.04346	657.629	1.27811								0	0	0
CCACGGGCAA	13.6093			696.727	4.93645	732.918	1.43753	794.804	0.16577						0	0	0
CCAGGCCCCC	1.47232			666.098	0.362516	536.574	0.0544721								0	0	0
CCAGGCCGAC	8.02303			660.042	3.86067										0	0	0
CCAGGGCGCC	3.1886			665.57	0.626353	770.851	0.485996	721.016	0.289661						0	0	0
CCCGCCACGT	3.09965			603.48	1.27891										0	0	0
CCGCCCCCAT	7.72176			712.481	1.70455	633.345	1.44185	532.125	0.486783						0	0	0
CCGCCCCTGG	14.0475			716.48	4.65054	633.043	1.97625	660.505	0.248516						0	0	0
CGCCCCCACC	28.1768			682.604	12.9632										0	0	0
CTCCGCCGCC	1.29296			633.156	0.280525										0	0	0
GAACAGCCGA	13.4967			537.953	5.20004	626.798	3.58779								0	0	0
GCCACCCCCG	2.17622			630.352	0.328138	690.486	0.236441	756.511	0.230875						0	0	0
GCCAGAACGC	11.8285			557.323	7.54138										0	0	0
GCGATGCCCA	7.53791			688.081	3.31834	745.356	2.03541e-16								0	0	0
GCTCCCGGCT	17.5055			619.738	5.89175	654.709	3.88414								0	0	0
GGAGCGCCCT	5.56712			616.983	1.63117	684.417	0.591636	642.72	0.491807						0	0	0
GGCAACGAAC	8.74732			638.726	4.16904	527.568	0.446225								0	0	0
GGCGCCGCCT	1.81649			677.832	0.610609										0	0	0
GGCGCGAGGG	5.7085			678.68	1.34349	632.663	0.968511								0	0	0
GGCGGGCAAA	7.08267			650.601	2.73978										0	0	0
GGGGCCAACG	1.96924	0.01	826.9	578.529	0.316693	727.272	0.304915								0	0	0
TACGCCCAAA	2.48509			696.369	0.465237	565.613	0.219214	624.142	0.147303						0	0	0
TCCGCGCCAA	4.17193			671.222	1.0303	631.032	0.709442								0	0	0
TCGGACCGCT	1.1575			675.123	0.135948	634.351	-5.40967e-15								0	0	0
TGCGCCCCGC	13.7408			628.185	6.30368										0	0	0
ACAGCCCGCA	4.7982			659.167	1.68724	509.297	0.3043								0	0	0
ACCCGAAACG	11.461			661.016	3.44717	607.365	2.36274								0	0	0
ACCGACCCCC	21.2707					653.728	2.30218	693.041	0.74366						0	0	0
ACGCCCATGC	20.5472			674.987	7.37808	607.816	3.72872								0	0	0
ACTCCGGCCG	18.9558			644.03	9.83455										0	0	0
AGCCCTCCCC	5.65527			633.595	1.6197	538.933	1.44916								0	0	0
AGGGGCCCAG	3.82409			685.73	1.10114	661.322	0.382145								0	0	0
ATCGCAGCGG	16.56			722.653	4.81611	630.377	3.13112								0	0	0
CCACTCCCGC	3.46759			629.23	1.10887	639.133	0.456475	597.907	4.52536e-17						0	0	0
CCAGCACCGA	22.0431			623.186	10.3815	526.418	2.70174								0	0	0
CCCAAGCTCG	4.07596			669.344	0.96628	597.658	0.802269								0	0	0
CCCCCGAAAA	56.178			679.823	23.8589	618.442	4.09008								0	0	0
CCCGAAGGCC	4.6384			639.299	1.37558	538.076	0.843582								0	0	0
CCGGAATCCG	24.5745			710.582	11.972										0	0	0
CGACGGCAAA	4.37636			612.313	1.93175										0	0	0
CGGCCCACCT	57.0068			663.449	28.0838	549.258	1.55032								0	0	0
CTACGCGAAG	2.92118			617.566	1.10824										0	0	0
CTGCCCCCGC	15.2731			686.507	6.70169	542.603	1.29111								0	0	0
GACAGACCGG	4.3801			655.286	1.14573	700.047	0.512345	780.928	0.265722						0	0	0
GACGGAAGCC	1.08256			652.048	0.218115										0	0	0
GAGGCACCGG	3.2316			771.203	0.704621	644.759	0.543766	709.372	0.240926						0	0	0
GAGGGCGGCA	3.72057			669.47	1.46607										0	0	0
GCCCATGCCC	4.45621			612.238	2.09465										0	0	0
GCGAATCCCC	11.4675			596.984	3.77254	645.655	2.75635								0	0	0
GCGCCCAAAC	4.03832			638.431	1.20996										0	0	0
GCGCCCATCG	4.11257			605.929	1.32071	531.954	0.690617								0	0	0
GCGGCGCCTA	5.64313			639.381	2.54049	669.171	0.107591								0	0	0
GCTCCCCGAC	8.85408			637.782	3.67907	519.948	0.580478								0	0	0
GGACCCCCGT	44.0633			615.095	17.6176	662.474	7.34928	543.323	0.802361						0	0	0
GGGCCACGAA	5.05129			624.855	1.48309	669.939	0.568127								0	0	0
TCGGGCAGAC	2.28621			674.986	0.785886										0	0	0
AACGAACCCA	4.68072			536.511	1.0715	629.816	1.03181								0	0	0
ACCCGGAAAG	13.9991			670.728	4.5048	609.995	2.6562								0	0	0
ACGCGCGCAA	5.78037			657.223	1.66709	542.993	1.4852								0	0	0
AGGCTACCCC	4.5031			633.622	1.1369	745.411	0.601902	694.22	0.424214						0	0	0
AGGGGCCGAA	3.968			646.929	1.52838										0	0	0
ATCCACCGAC	7.13042			660.038	2.57655	549.067	0.992905								0	0	0
ATCCGCGAAT	1.5905			548.841	0.0475185	639.157	0.0258088								0	0	0
CACCTCCCCG	4.91257			592.952	1.84172	705.524	0.880425								0	0	0
CCGGGGCCCA	10.4577			730.785	2.3557	654.457	2.07031	710.017	0.412066						0	0	0
CGCCGATCCG	3.23835			641.211	1.07569	524.94	0.265202								0	0	0
GCCCCCCTAG	34.9541			650.362	15.4883	614.015	2.89014	518.172	1.26049						0	0	0
GCGACGAGAC	3.42059			658.584	1.28177										0	0	0
GGCGACTCCA	3.97152			644.417	1.30369	526.921	0.402333								0	0	0
GGGAGACCCT	14.4422			653.67	6.33867	565.553	0.782653								0	0	0
AACGACCCGG	7.83635			685.309	2.08419	663.192	1.46905								0	0	0
ACGGCAACCA	322.624			645.457	180.651										0	0	0
ATCCCACCTC	35.6873			638.677	15.7511	551.336	5.29579								0	0	0
ATCCCTCCCA	13.9804			596.837	7.91641										0	0	0
ATCCGGGCAC	21.0725			659.078	11.0181										0	0	0
CCTAGCCCCG	8.16534			664.107	3.4472	541.917	0.606917								0	0	0
CGAGAAGCCG	3.05278			629.757	0.970647										0	0	0
CGCCGGGAGT	2.27243			681.918	0.549461	629.244	0.201347	793.22	0.0466002						0	0	0
GAGAGCCCGA	6.01674			558.749	2.69341	665.012	0.565935								0	0	0
GCCATCCCGC	16.0133			650.261	3.69687	702.489	2.5029	649.962	1.90318						0	0	0
GCCCACACAA	18.2857			628.121	10.2733										0	0	0
GCGTGCCCAG	1.40985			673.305	0.384884										0	0	0
GCTCCGGACT	11.3819			669.75	5.21322	785.358	0.0720788	662.625	2.21476e-14						0	0	0
GGAGAGCCCC	19.1236			662.822	8.37843	532.037	1.6449								0	0	0
GGCTCGCCAA	5.96655			650.679	2.4346										0	0	0
TCGAACGCGC	5.08044			688.192	1.86484	558.494	0.17256	601.241	0.146458						0	0	0
ACGAACCGGG	1.84487			719.425	0.497388	626.287	0.0751177								0	0	0
AGCCGCAAAC	5.54072			624.679	2.62123										0	0	0
CCACCCCTGC	38.7134			652.342	13.4131	708.273	3.30363	742.175	2.26575						0	0	0
GCCAACCAAA	14.1526			652.737	5.23242	703.273	1.67701	529.595	0.343085						0	0	0
GCCGCAGCAA	1.81194			653.55	0.503692										0	0	0
GGCAACCTCG	12.9082			605.387	4.995	690.113	2.68232								0	0	0
TCCGACCCCC	12.2427			807.641	4.34265	665.825	3.04379								0	0	0
AACCCCCGGT	76.3098			636.1	27.1111	601.595	18.4281								0	0	0
AGGACACCGA	3.91285			632.114	1.02758	589.942	0.709648								0	0	0
AGGACCCGAA	12.4344			692.529	4.50457	694.892	0.859519								0	0	0
ATCGCGCAAA	54.679			673.6	17.639	699.474	7.92717	545.031	3.50972						0	0	0
CACCCCCCGA	10.4537			651.713	3.39769	544.087	2.92472								0	0	0
CACGATCCGA	2.42025			645.469	0.842243										0	0	0
CCCAGGAAAA	3.4369			687.864	0.988823	562.431	0.33899								0	0	0
GAAAGCGCGA	12.2134			693.051	4.03013	686.734	1.20819	507.44	0.566335						0	0	0
GAACTCGCCC	13.4202			548.52	4.33801	644.391	3.71884								0	0	0
GCCAAAGCGC	4.94126			684.363	1.96744	591.923	0.201516								0	0	0
GCCTCTCGCG	19.7593			648.818	10.3441										0	0	0
GCTACTCCCC	3.798			645.189	1.5005										0	0	0
GGACACCCCT	10.8392			652.294	4.197	780.326	1.69847								0	0	0
GTCACGCCCC	3.03568			654.725	1.2871										0	0	0
TCACTCCCGC	1.99418			638.619	0.648092										0	0	0
TCGCCCAAAC	6.70992			632.25	2.14957	624.339	1.1629	615.42	0.119173						0	0	0
TGCCCCCAAC	21.4627			677.162	8.0223	533.194	4.26916								0	0	0
AACCCCCAGC	52.7208			608.623	17.9575	675.906	10.5554	535.065	2.64581						0	0	0
ACACAGCCGA	88.2679			641.963	24.3567	623.556	23.8284	534.876	4.29224						0	0	0
ATCCGAAGGG	1.11065														0	0	0
CCACCGTGAA	1.24169			636.152	0.0751986	403.857	0.0582396								0	0	0
CCCACCAACA	8.25782			625.977	2.2237	667.168	1.37023	529.967	0.616816						0	0	0
CTCCGATCGC	4.60993			645.388	1.85265	545.004	0.357563								0	0	0
GACCCCCCCG	5.97113					635.315	0.798005	695.593	0.665978						0	0	0
GACGAGGCAA	2.68987	0.15	804.2	519.842	0.679247	661.473	0.315818								0	0	0
GGCCCTGCGA	46.9365			677.684	23.2252										0	0	0
TACCGAACCA	2.79525			740.025	0.598759	569.817	0.422528								0	0	0
AAGCCCGCAT	1.67825			676.68	0.394538	492.124	0.0684396								0	0	0
CACAAGCCCC	19.922			501.044	5.27492	537.313	4.68107	672.921	3.78519						0	0	0
GATCCGCGGG	6.4946			659.793	2.39651	514.789	0.146807								0	0	0
GGACGACGGG	1.9433			673.837	0.32385	615.386	0.195275								0	0	0
TGACCGACCC	1.58614			651.395	0.241953										0	0	0
AGAGCCCTAC	5.94499			655.28	1.93399	685.222	0.931574								0	0	0
CACAGACCCG	1.28409			628.488	0.14325										0	0	0
CCGGGTCCGC	3.40375			644.635	1.24782	547.208	0.21473								0	0	0
GACCCGGTGG	2.83621			672.174	0.922342										0	0	0
GACGAAACCC	4.87707			654.794	1.37796	613.255	0.862991								0	0	0
GCCGACCCTT	1.7392			596.785	0.315253	541.943	0.0739109								0	0	0
GCGTCCCCCT	5.3041			629.959	2.25333	517.845	0.291661								0	0	0
GCTCCGCTAG	2.25897			623.979	0.708111										0	0	0
GGGACGCGTA	3.20823			656.282	0.964164	757.888	0.0399362	719.181	-1.0859e-14						0	0	0
TCGATCCCGC	31.1061			550.298	11.533	752.191	10.2181								0	0	0
TTCCCCACCC	3.3393			560.423	1.3116	677.429	0.0831915								0	0	0
AACCCGCGGT	1.69402			646.854	0.324934										0	0	0
AATCCCCCAA	83.2841			607.38	40.3587	678.597	7.98688	631.079	1.61093						0	0	0
ACCTCCCCAA	44.4938			598.224	26.691										0	0	0
ACGAGGGCCC	12.1887			680.849	3.76395	580.754	2.73516								0	0	0
ATCCCCCAAA	36.4213			620.162	15.21	682.035	4.78615								0	0	0
CACCACCAAA	3.9223			534.897	1.99016										0	0	0
CCAGCGGGTT	21.9792			585.048	9.27394	628.808	4.45006								0	0	0
CCGCCGAATA	62.8344			571.426	25.9776	608.913	15.5149								0	0	0
CCTCCCCAAA	10.0765			663.255	4.18167	537.02	1.07784								0	0	0
GAGATCCGGC	4.7054			634.538	0.971101	686.212	0.609524	726.349	0.570744						0	0	0
GGAAGGACCG	4.78241			508.064	2.49314	639.282	0.362801								0	0	0
GGCCGCCTGT	1.76326			685.696	0.43445										0	0	0
TACGAGGCCC	2.85471			671.694	0.902962	547.914	0.15731								0	0	0
TCCCTCGGGA	6.40273			695.571	1.88431	685.688	0.385685								0	0	0
AACAGACCCC	10.1826			633.516	2.88725	524.034	1.41785								0	0	0
AATCCGCACG	4.1577			628.027	0.717806	688.132	0.656518	678.054	0.50966						0	0	0
ACCGACCTAC	6.90784			639.519	2.8802										0	0	0
CCACTCCCCG	7.91689			640.164	3.43359	513.588	0.593667								0	0	0
CGCGAGAGAA	3.80318			675.515	1.29866	617	0.125404								0	0	0
CGGCTGGGCG	7.34164			615.783	3.49444										0	0	0
GAACGGCGGT	3.85162			569.939	1.717										0	0	0
GACGTGCGAG	1.95021			641.379	0.508011										0	0	0
GGGCCCAAAC	5.81956	0.74	827.9	709.626	2.43288	542.02	0.234354	719.35	0.0549647						0	0	0
TCCCACGGAT	9.999			601.522	3.34836	548.903	2.34348								0	0	0
ACCGGGGCTC	1.63535			689.311	0.462207										0	0	0
AGGGTGCCCC	7.93556			677.149	2.79241	688.709	0.428003								0	0	0
ATCCCAAGCT	3.69696			548.397	0.988175	663.846	0.944875								0	0	0
CCCTCCCCCT	8.48325			525.98	2.7089			605.498	0.632595						0	0	0
CGCGCGCCTA	4.92906			685.519	1.72545	584.349	0.431595								0	0	0
GACGACGGAT	7.89907			737.77	2.18548	730.716	0.692019								0	0	0
GTCCCCAACG	9.38374			643.633	4.61289										0	0	0
CCAAGACCCA	8.05705			634.459	2.32335	609.662	1.39046	526.443	0.57176						0	0	0
CCGAGAGAAG	26.6845			604.256	15.857										0	0	0
GAACAGGGAC	1.04919														0	0	0
GCACCCACCT	3.51196			542.75	0.844773	620.518	0.729956								0	0	0
GCGGAGAACA	4.88609			539.09	1.23212	637.694	1.22031								0	0	0
GGCCGCTAGT	2.1072			614.39	0.598582										0	0	0
ACCCCACCTA	72.4779			581.96	41.1409	691.63	5.21737								0	0	0
ACGGGGCAAA	69.1689			666.487	34.7677										0	0	0
ACGTCCCGGG	4.44904			694.758	1.70546										0	0	0
AGGCCCGCTT	1.24036			534.932	0.0479401										0	0	0
CAAGGCGGGG	3.07765			645.673	1.0662										0	0	0
CAAGGGACCC	12.7505			716.566	3.74419										0	0	0
CCACCGCTGT	4.85333			625.436	2.27987										0	0	0
CCCCCCCCAT	18.7554			717.975	5.26424	712.198	3.80271	534.461	1.90881						0	0	0
CCCCCCCCCA	14.3409			710.278	6.29522	538.17	1.46514								0	0	0
CCGAGCGTCC	11.7518			655.237	5.48567	781.53	0.580204								0	0	0
CCGCCCTAGT	6.19542			662.305	2.27125	697.298	0.658222								0	0	0
CCTCGCAAAC	4.29747			632.785	1.43373	534.372	0.584245								0	0	0
CCTGGCCCCC	6.0121			673.816	1.73542	662.14	1.21429								0	0	0
TCCGCAACGT	2.30425			680.431	0.781399	601.837	0.0883529	517.381	0						0	0	0
AACACCCCCG	19.522			653.494	8.95107	602.038	1.066	524.976	0.498244						0	0	0
ATCCCCCCCG	43.3516			692.896	20.2462										0	0	0
CGGGAAGAAT	3.39255			582.412	0.828658	760.262	0.419264								0	0	0
TAACGAGCGC	3.11048														0	0	0
TCAACCCCCG	30.9524			638.193	14.8624	719.934	1.17696								0	0	0
TCGGCTCCAA	1.5641			672.786	0.177101	550.99	0.032964								0	0	0
TGCCCCTCCG	54.8781			672.007	26.252	547.096	2.72078								0	0	0
CCACGTCCCG	2.43153			618.09	0.631792	637.089	0.256172								0	0	0
CCCAGAGAGT	1.89107			673.435	0.227134	528.225	0.171999								0	0	0
GGGCAGGAGA	1.5883			469.02	0.00419945										0	0	0
CCAGCCTCCT	1.25188														0	0	0
CCCCCGCATA	10.2101			736.371	2.87851	639.088	1.71291	708.913	1.09035						0	0	0
GATCCGGGAG	6.19457			617.817	2.90809										0	0	0
GCTCGTCGCC	2.31287			612.854	0.440328	665.382	0.29641	846.672	0.256931						0	0	0
GGGGAACAAA	10.483	0.65	807.5	781.372	6.26689	526.409	0.935823								0	0	0
TCCAACCCGG	102.682			641.599	58.1632										0	0	0
AGCCGACAGT	2.28854			683.404	0.349934	627.357	0.25736								0	0	0
ATCCCGTCGT	2.73798			642.278	0.780561	524.828	0.0291351								0	0	0
ATCCGGGGGA	2.87498			694.847	0.688438										0	0	0
CAAGACCCCG	7.21713			627.153	1.82079	680.774	1.69641								0	0	0
CCTGCGCAGA	3.213			641.767	0.894811			697.116	0.0950468						0	0	0
GACAGGGGCG	4.44159			647.507	1.90192										0	0	0
TCCCGGTCCC	6.21666			659.578	2.15069	702.095	0.419065								0	0	0
TGCTCGCCCT	2.22059					535.926	0.0691559								0	0	0
TTCGCCGCAC	2.12739			624.973	0.607751	701.177	0.0217808								0	0	0
CCGAAACAAC	1.83851			652.635	0.504475										0	0	0
CCGACGGGGT	10.5613			679.352	3.1289	755.842	1.59531	563.636	0.255575						0	0	0
CCGATCCCTT	1.22134			594.5	0.302337	417.017	0.210525								0	0	0
CCGGTCACGC	2.51606			615.253	0.736645	728.248	0.302054	732.178	5.28678e-18						0	0	0
CGGTCCGGCA	4.81336			673.354	2.06664	634.932	0.142873								0	0	0
CTCGCAGAAC	2.21806			576.916	0.606351										0	0	0
AGGCGGGATA	2.55962			650.133	0.719509										0	0	0
TAGGGCTCCG	9.94178			715.931	3.13849										0	0	0
TCCGCCGTCT	1.55674			665	0.355344										0	0	0
AGCCGAAACT	9.13244			636.399	4.25126	723.287	0.657676								0	0	0
CACAAACCCA	91.8997			649.95	47.2827	494.993	2.89643								0	0	0
CCGCGAGCAT	4.52558			639.779	1.41752	581.585	0.786357								0	0	0
CGTGGCCCTG	3.14356			634.951	0.769088	689.985	0.0944062								0	0	0
CTCCGCAAGT	2.45996			637.125	0.381848	702.997	-7.91694e-14								0	0	0
GACACGGACC	6.5237	1.61	861			676.545	1.61534								0	0	0
GTATCGCCCG	11.8188			560.51	4.93472	664.196	2.23216								0	0	0
TACGACTCCC	2.7793			637.932	0.969965										0	0	0
AATCCCCCCA	67.0647			688.948	30.6532	558.118	2.93781	612.335	1.20238						0	0	0
ATCCCTGGCA	2.15673			701.06	0.688545	554.483	0.0610381								0	0	0
CGTCTCCGCG	2.73999			651.618	0.684714	526.684	0.401074								0	0	0
GCAAGGGGCC	7.30431			642.469	3.30504										0	0	0
GCACGTCCCA	3.10477			643.938	1.04004	539.852	0.1342								0	0	0
GGACGACACT	15.9127			526.31	11.7331										0	0	0
GTCCACGAAC	4.3365			540.795	1.50334	634.534	0.868313								0	0	0
ATGCGGAATG	3.28635			696.024	0.564029	663.392	0.346828								0	0	0
CCAGGCGTCA	3.67903			684.618	1.17225	555.442	0.384687								0	0	0
CCGCCCCTTC	15.2984			667.21	4.46621	691.7	1.91148	531.147	1.9086						0	0	0
CGGGCCAAAC	3.63003			642.414	1.58116										0	0	0
GAGGCCGTCA	6.28052			693.02	1.84732	675.961	0.581194								0	0	0
ACAACAGGCC	4.23788			581.369	1.4241	631.912	0.760616								0	0	0
CCACCCCAAT	5.97736			534.128	2.6309	677.207	0.591837								0	0	0
ACAACCGCCT	8.18895			649.043	2.02856	548.376	1.33563	708.203	1.01935						0	0	0
ACCGACACTA	1.32271			550.119	0.0399894										0	0	0
AGAAACCCAC	7.7558			538.093	2.6013	608.878	0.951265	651.354	0.620629						0	0	0
CCGACCAATC	2.08544			575.258	0.557681										0	0	0
TCAAGGCCCA	5.65285			651.157	1.41623										0	0	0
GATCCCCAAA	18.1057			674.311	6.70633	598.109	2.90323								0	0	0
GATCCCCAAC	68.2035			560.34	23.9239	622.042	21.7986								0	0	0
TGGGACCGAA	4.43395			558.475	1.15035	673.032	0.990754								0	0	0
AACAGATCCC	1.72003			536.567	0.190837										0	0	0
TTATCCCACC	11.4613			580.828	6.43401										0	0	0
TCCAAGATGC	0.684562														0	0	0
CGACGATGCA	1.57717			561.36	0.408318	642.758	0.246528								0	0	0
CGAGAATGTC	1.76729			563.513	1.20034										0	0	0
AGAGAACGTT	0.750665			570.289	0.167157										0	0	0
TGATCCCTGT	1.11947			525.936	0.592775										0	0	0
GCAAGAGAGA	1.72874			566.159	0.762404										0	0	0
TGGACGAGAA	2.23536			634.044	0.610535	534.336	0.453129								0	0	0
GAACGGGTCT	1.80767			659.066	0.487703	547.834	0.134935								0	0	0
GGAGAAACAG	1.09412			614.489	0.038214										0	0	0
AACAGAAATG	0.481524					573.072	0.151048								0	0	0
CAAAGAGCGG	6.47552			657.689	2.7925										0	0	0
ATACGGAGAT	0.961392			587.714	0.131167										0	0	0
AACAGAACGC	0.677483			558.53	0.237056										0	0	0
TCGAGAAATG	0.867453			618.378	0.038625										0	0	0
AACAGAGCTT	0.5928														0	0	0
CACCGATGCT	1.44653			556.719	0.679777	642.082	0.0791929								0	0	0
TACCGGGTTA	0.614559			561.708	0.0914891										0	0	0
AATGACGTAC	0.907703			639.463	0.16767										0	0	0
GGAGGAGAAG	1.40214					667.001	0.27406								0	0	0
GAGAACTAAT	0.652762														0	0	0
GGAAGAGAAT	0.96492			580.6	0.153992										0	0	0
CGACACGATG	1.81554			631.066	0.604019										0	0	0
ACGATCCCTC	4.11401			563.993	1.01346	663.521	0.781054								0	0	0
TTTCCACGAC	2.66739			548.544	1.44678										0	0	0
AATCCCTGTC	0.748444			525.404	0.0912081										0	0	0
GGAAGAAATT	1.62247			639.308	0.421288										0	0	0
TGTGCAAGAT	3.38293			694.022	0.939379	573.929	0.312661								0	0	0
GCGCAAGATG	118.531			730.019	55.2277										0	0	0
CGGAGAACAG	0.977096														0	0	0
GGAAGAACAG	0.736813			520.71	0.0430257	670.163	0								0	0	0
ACCGAACGTC	12.5321			629.812	6.81054										0	0	0
AACCAGAATC	0.709021														0	0	0
AATGGAGAAC	1.99915			521.288	1.21751										0	0	0
CAACGAGAAT	0.488363														0	0	0
GCGTGCACTG	1.6414			589.242	0.599314	662.5	0.0898314								0	0	0
ATGCGAGAAC	1.90333			542.598	0.501418	606.398	0.228192	687.968	0						0	0	0
GAGAACGAGA	2.81737			533.649	1.00291	645.368	0.285896								0	0	0
TGGAGAATTG	0.67635			759.535	0										0	0	0
GAAGAATTGC	0.836807														0	0	0
CTGCAAGATT	2.77878			656.713	0.952946										0	0	0
AGAGCGAGAA	1.65327			542.874	0.507543	627.517	0.11216								0	0	0
TCCAAGAATG	1.40334			588.409	0.464934										0	0	0
CGCGAGAATA	4.73563			648.348	1.42671	566.547	0.715428								0	0	0
ACGGGTTCAC	3.70188			655.678	1.45742										0	0	0
TGGAGAACCC	7.03452			677.713	2.85027										0	0	0
TCACAAGCCC	6.78241			599.818	3.79794										0	0	0
AGAGCACTGT	0.768678			688.403	0										0	0	0
AACTAACACC	3.00227			636.79	1.07045										0	0	0
GAAGAATTAA	0.614777														0	0	0
ACAAAGAATT	0.526195														0	0	0
ATCCCAACAG	4.6303			543.8	1.61905	696.192	0.601761								0	0	0
CACCGAATGA	3.23567			636.035	0.907373	522.109	0.649521								0	0	0
GCACGATGCC	9.81484			686.669	4.67263										0	0	0
GACGGGTTTT	0.400043														0	0	0
CCGCAAGAAG	2.25274			659.15	0.486821	498.481	0.28989								0	0	0
TAGGGAGAAT	0.725683			620.104	0.0668775										0	0	0
CCAACAGAAT	0.620875			692.676	0.00904392										0	0	0
GAAGCAAGAT	3.0819			614.385	1.49751										0	0	0
AGAGAACGAG	1.38951														0	0	0
ATAGGAGAAT	2.32971			640.715	0.661235	557.995	0.160364								0	0	0
GAGGAGAAGA	0.941637														0	0	0
AAACGGGGTT	7.7644			585.093	4.48678										0	0	0
TAGCCCCTGT	15.1712			561.599	9.26874										0	0	0
GCAAGAACCC	3.95748			647.525	1.02684	628.013	0.631204								0	0	0
TGCAAGATGT	0.923646			665.387	0.134762										0	0	0
CCTCCCCTCA	14.5196			680.361	4.48343	539.451	3.65126								0	0	0
TGCGGAGATT	1.89991			667.544	0.391274	595.665	0.197545								0	0	0
CGAGAAGAAA	0.898838			821.234	0										0	0	0
TGCACAAGAA	10.1382			556.507	6.89184										0	0	0
AGCAAGATTA	0.989815			570.567	0.125611										0	0	0
CGAAGAATCA	6.35701			542.836	4.36287										0	0	0
GAGATCCCAA	9.47705			656.227	3.25671	559.422	1.65246								0	0	0
TAGCAAGATA	0.752103			566.632	0.0197964										0	0	0
AGCACGATGC	1.143			654.077	0.112792	534.131	0.0355822								0	0	0
TGGATCCCAA	3.50403			649.435	1.28279	560.9	0.197034								0	0	0
TACCGAGAAT	1.19292														0	0	0
AACCGGGTTG	1.09345			681.64	0.152865										0	0	0
TGCGAAGAGA	1.11629			659.15	0.486821	498.481	0.28989								0	0	0
CCTCCACGAA	4.44826			538.771	1.41585	639.552	0.945207								0	0	0
CCGCGATGCG	3.12104			648.836	1.23775										0	0	0
GCGTGCAATA	1.64458			532.523	0.283124	651.571	0.255328								0	0	0
GAGCGAGAAT	1.27889			551.867	0.244187	636.293	0.0547535								0	0	0
AACTAACAAT	0.392724														0	0	0
ATTCCCCTGT	1.04919			665.119	0.0837384	578.854	0.0802299								0	0	0
TCGTAGCGTA	5.04842			673.889	2.21422										0	0	0
CAACGGGTTT	0.591798			555.487	0.0644996										0	0	0
TTCACGGGTT	0.380571														0	0	0
ACCCGGAGAT	31.5393			565.74	12.0674	654.491	7.67345								0	0	0
CGACAACCGT	1.71824			639.489	0.541804										0	0	0
GGAAGCCCCG	5.92916			663.887	1.98607	678.362	0.601859								0	0	0
TGAGGCGATA	1.77086			653.839	0.299722	585.665	0.167826								0	0	0
AGGAGAAATT	0.735288			560.875	0.01114										0	0	0
CCGCAGAATC	2.96725			614.048	0.698922	644.288	0.618978								0	0	0
GAGAAGATGT	0.7073														0	0	0
CCAAACTAAT	1.57318														0	0	0
CGAGAAATGA	1.51357			642.918	0.178647										0	0	0
CGCGCAAATT	6.89745			635.38	3.27455	771.353	0.077159								0	0	0
AAACGAACAG	1.06936			542.46	0.172248										0	0	0
TCCCACAGAA	9.34051			525.259	6.06068										0	0	0
TTCCAGAACG	0.780875			470.782	0.290312										0	0	0
GCGCGAGAAG	11.2779			652.528	4.21418	525.856	1.84087								0	0	0
ATGGCGAGAA	1.28701			587.544	0.238253										0	0	0
CGCGAGAAAT	2.06778			662.776	0.32935	584.208	0.310959								0	0	0
AACGAATGCG	1.60217			679.202	0.378197	571.011	0.0910282								0	0	0
TTCCCCAATC	5.8756			560.256	3.64662										0	0	0
CGACCAGAAT	1.03882			638.143	0.0605204										0	0	0
ACCAACGATG	1.19322			676.832	0.121982	610.333	0.115747								0	0	0
ATCCCAGAAG	14.1148			585.837	5.32414	531.526	4.19592								0	0	0
GAGAAATGAA	1.04368														0	0	0
CCCCACGAAT	58.6889			567.15	18.5262	673.52	16.6231								0	0	0
TGCAAGATTC	2.58607			616.064	1.04067										0	0	0
ATGCAAGAAG	0.868106														0	0	0
GGAGAATCAC	1.54818			502.328	0.776266										0	0	0
GGAGAATTCT	0.583369			408.746	0.335619										0	0	0
CCCCAACAAT	5.82894			579.084	2.17492	703.317	0.568101								0	0	0
ATCCCCCTGC	24.5301			678.897	11.5825	540.828	0.414857								0	0	0
AACGGAGATT	1.31835			538.056	0.421978										0	0	0
CCGCAAGATA	5.31477			608.718	2.32178	516.371	0.23349								0	0	0
GAAGAATCAG	0.968754			591.443	0.0450599										0	0	0
AGGGAACTCG	2.38455			659.217	0.697402	545.429	0.0730791								0	0	0
TAGTCCCCAA	2.68571			628.357	0.831661	546.701	0.317599								0	0	0
GTGAGAATGT	1.68792			595.474	0.465312	413.033	0.301515								0	0	0
ATCCCCTGCA	7.02223			688.033	2.9423	555.306	0.383809								0	0	0
TGCCAGAATT	6.27551			562.149	4.09382										0	0	0
ACGGGTTGTC	0.810388			658.457	0.0293497										0	0	0
GTAGCGAGTT	0.661082			662.776	0.32935	584.208	0.310959								0	0	0
GAAGAACGTC	1.16166														0	0	0
TCACGGGTCT	4.28499			532.514	1.852	599.667	0.868173								0	0	0
GCCAAGAGAT	0.825634														0	0	0
ATGGAGAATC	1.62182			596.359	0.331886										0	0	0
CGACCACTGT	0.902367														0	0	0
AACAGCCCCA	33.664			650.931	10.8887	625.346	7.60018	532.681	0.504544						0	0	0
CAAAGATGCA	0.884572														0	0	0
GAAGAAAGAA	0.766217					790.791	0.0312087								0	0	0
CGACGGGTTA	1.39526			669.331	0.210763	601.389	0.14712								0	0	0
ACGTAGCGTC	7.47039			635.289	3.49801										0	0	0
ACACGAAGAA	0.841817														0	0	0
TACTACACCG	0.723157			559.291	0.0328773										0	0	0
GGAGAACACC	0.860701			638.015	0.0382424	692.8	0.00392018								0	0	0
ACACCAGAAT	1.50969			518.142	0.686672										0	0	0
GCGAGAATTG	2.41944	0.1	838.1	819.757	1.04762	712.336	-3.27703e-13								0	0	0
ACCAAAGAAT	0.633225														0	0	0
GCGACAGAAT	1.85226			676.733	0.434337										0	0	0
TGAACGGAGA	2.93109			612.307	1.06309										0	0	0
GAACGGGTGA	0.938457			404.779	0.111461	563.419	0.005173								0	0	0
CGCGCAATCA	3.51712			583.384	1.66839	584.197	0.133422								0	0	0
CGAGAAGATG	2.324			517.314	1.24477										0	0	0
ACCAAGAGAA	5.24185			726.328	0.830587	529.117	0.760813	580.114	0.457095						0	0	0
GTAGCGAGAA	2.60885			544.643	0.338131										0	0	0
GAGCGATGCC	4.29638			659.413	1.85673										0	0	0
TCCCAACTGT	1.42898					566.642	0.165287								0	0	0
AACAGAGAAC	0.86192			521.183	0.0646952										0	0	0
CGCGCAAGAA	4.09628			640.441	1.66281										0	0	0
GAGACACTGT	0.876731			561.423	0.0152491										0	0	0
TCAGAACTCG	1.00691			646.259	0.0734708										0	0	0
TGCGAGAAGG	3.66738			731.246	1.65917										0	0	0
TAACGGGAAG	13.7138			606.686	5.3929	672.851	2.28471								0	0	0
CCCAACTCGG	1.91982			566.909	0.681684										0	0	0
GCACGGGTTA	1.98934			633.824	0.718227										0	0	0
GAGCCCCCAA	42.6371			647.011	22.5593	520.627	1.28453								0	0	0
CCAAAGAATA	1.57883			507.533	0.455982										0	0	0
AGAAGAATTG	0.89947			424.648	0.479465										0	0	0
ATACAACCGA	1.40961			566.712	0.544319										0	0	0
GAGGAGAATT	0.739035														0	0	0
GAAGAACGAG	2.52151			597.503	0.413876	736.559	0.200954	542.1	0.132664						0	0	0
ATACGATGCG	1.11773			677.872	0.130139										0	0	0
GAAGAGAATG	1.26098			533.598	0.155997										0	0	0
GTAGCGATCA	2.18452			641.435	0.61859										0	0	0
CGAGAATGCA	2.19038			567.044	0.781285										0	0	0
CGAGAATTCG	1.03131			697.147	0.109821										0	0	0
ACGGGAAGAA	4.14562			642.771	1.3458	548.603	0.349226								0	0	0
ACGCGAGAAT	2.56888			566.084	0.932229	640.765	0.146286								0	0	0
CGAGAACTCA	5.06937			587.002	2.43814										0	0	0
GCCAAGAATT	0.772707			628.156	0.0557936										0	0	0
GCACTACCGT	1.64495			773.379	0.349711	569.877	0.267851								0	0	0
CAAAGAACAG	0.775909														0	0	0
GAGAACGTCA	1.36063			628.685	0.153861	544.263	0.124264								0	0	0
CGGAGAGCTT	5.72327			550.17	2.4124	639.117	0.904913								0	0	0
GGCACAGAAT	1.28623			537.07	0.154559										0	0	0
CAAAGAGATG	2.38508			679.589	0.381365	642.905	0.371542								0	0	0
CGACACGAGA	5.49263			636.675	2.23359										0	0	0
TCCAAAGAAG	2.59685			616.806	0.601283	567.852	0.434214								0	0	0
GAACTAACCC	3.69439			685.814	1.32922	713.217	0.0779447								0	0	0
ACGGAGAATT	1.45158			517.785	0.198362	659.898	0.109656								0	0	0
GCGAGAAGAA	1.65244			605.951	0.240489										0	0	0
CCCCGGAGAG	14.7581			660.263	5.20184	567.912	2.51073								0	0	0
GTAGCGAACG	4.92791			687.953	1.10916	669.772	0.99148								0	0	0
TGCAAGAGAT	2.36528			712.463	0.435395	600.146	0.26467								0	0	0
AGAAGAGATG	0.923842			533.598	0.155997										0	0	0
CGACAAGAAG	1.2864			539.198	0.0800659	601.31	0.067041								0	0	0
GGAGAACTGT	1.30761			599.493	0.470095	699.973	0								0	0	0
CCGACGAACG	7.18493			620.2	3.10622	694.333	0.617578								0	0	0
ACGGAGAGAA	5.62632			590.373	2.77557										0	0	0
TGTGGAGAAG	0.798975														0	0	0
CCGACACAAA	3.26799			635.97	1.19254	531.959	0.21976								0	0	0
GAGAACAATT	0.547323														0	0	0
ATGCGATGCA	2.14723			652.432	0.661328										0	0	0
AACTAACTCG	1.02074			635.895	0.11814										0	0	0
CCAAGAACGC	2.87485			638.475	1.12542										0	0	0
GCGTGCATGG	3.16519			676.352	1.18414										0	0	0
CGCGTGCAAT	1.38618			680.82	0.326533										0	0	0
GCAAGATGTT	1.26719			778.864	0.482588										0	0	0
TCAGAACTGA	0.639607			411.98	0.162143										0	0	0
GCCAAGAACG	1.29167			642.855	0.179387										0	0	0
ATCCCCTGTC	3.82239			713.927	1.51239	567.093	0.347753								0	0	0
CGGGAAGTGT	0.786146			805.699	0.10509										0	0	0
GCACGGAGAA	1.92762			636.927	0.342889	528.253	0.116597								0	0	0
GCCACGATGC	4.76699			641.7	2.2301										0	0	0
GAACCGATGC	1.75536			652.548	0.490242										0	0	0
GGAGAAATGG	1.64576			642.911	0.151399	557.438	0.0505768								0	0	0
AACGAACCGT	0.959758			631.905	0.0462654										0	0	0
ATCCCAAGAA	8.02621			552.162	3.57228	690.028	1.13967								0	0	0
CGAGAACTAG	1.42371			540.608	0.186237										0	0	0
TGACGGGTTC	0.867344			711.792	0.186849										0	0	0
CCGACAGAAC	1.32556			642.315	0.202173										0	0	0
TCGAGAACAG	0.796034														0	0	0
CCGAGAAATT	0.649277														0	0	0
GCAAGAGAAG	3.78617			591.353	1.76815										0	0	0
CCTCAAGAAT	0.699655														0	0	0
CCACGACACC	1.15326			626.616	0.212385										0	0	0
CGCGGAGAAA	2.75079			674.99	3.16193	715.679	0.379281								0	0	0
CGGGGAAGAA	6.85516			690.274	1.45989										0	0	0
ATCCCCACTT	3.22948			583.562	1.29235										0	0	0
ATCCCCACCA	17.3523			552.768	9.27046	682.143	2.09105								0	0	0
CCCTCCCCTG	12.2397			692.231	5.28257	549.763	0.879115								0	0	0
AACGCCCCCA	7.52116			659.522	2.29843	530.782	1.85076	696.971	0.115955						0	0	0
CGGGAGAATC	22.3499			580.475	7.86694	620.837	6.15536								0	0	0
TAGCAAGAAT	0.856301														0	0	0
ATACGAGAAG	74.0354			602.834	31.3342										0	0	0
TGAGCGATGT	1.56088			608.78	0.453405										0	0	0
GTAGCGACCC	2.05861			638.725	0.727139										0	0	0
CTTCCCACTG	0.8125														0	0	0
TCCCGAGAAG	36.0481			636.482	14.6529	584.489	4.26612	676.338	1.94959						0	0	0
GCCAAGAAGA	1.53389			624.889	0.176243										0	0	0
GATGGAGAAT	1.21235			550.84	0.107587										0	0	0
GAAGAATCCT	0.97115														0	0	0
GCGCGATGCA	3.6109			633.762	1.07709	693.513	0.359163								0	0	0
TAGGAGAATA	1.06966			649.472	0.0187601										0	0	0
TCACCGATGA	2.50095			612.885	0.662062	527.213	0.351765								0	0	0
GCGCAAGAAT	1.49258			745.29	0.295632	544.392	0.110409								0	0	0
AACCGAGAAG	30.6445			591.435	10.8584	639.275	7.80128								0	0	0
CCAACTAACG	2.23274			679.555	0.757121										0	0	0
GAAGCCCCGA	11.8594			631.136	3.46784	681.123	2.2513	540.736	0.375499						0	0	0
ATGGAAGAGA	1.44104			545.268	0.0806663										0	0	0
AGCACGAACG	2.41801			523.869	0.937842										0	0	0
CAAAGAGCTT	0.914912			569.974	0.135785										0	0	0
TTCCCCTCGT	1.46518			686.433	0.316541	563.759	0.0504099								0	0	0
AGAGCCCCCA	36.1875			644.315	18.5924	521.058	1.69837								0	0	0
GAAGCCCCAC	19.183			643.255	9.68128	527.812	0.615208								0	0	0
CCACGAGAGA	2.53347			525.588	0.855752	615.395	0.216931								0	0	0
CCGCGAATGA	16.4262			639.39	7.78386	523.898	1.45834								0	0	0
CGAGAATCAG	7.72357			551.644	5.22433										0	0	0
CGACCAAGAA	1.95042			641.733	0.537142										0	0	0
ATGGGAGAAG	1.0625			545.06	0.0906599										0	0	0
CGGAGAAAAT	1.92328			596.227	0.493565										0	0	0
GCAAGATCCT	1.3644			663.94	0.235397	553.622	0.128268								0	0	0
GAGCGAATGC	2.28186			626.857	0.734812										0	0	0
GAGGGAGAAG	1.18074														0	0	0
TTCCCCAAAG	1.41656			657.622	0.192464	558.392	0.100197								0	0	0
ACACCGATGC	1.29152														0	0	0
CGCCAAGAAT	1.46197			646.276	0.454731										0	0	0
CAAAGCCCCA	15.588			637.739	7.18602	524.763	1.61353								0	0	0
GACCGAAGAA	0.939698			693.769	0										0	0	0
TCCCACGATA	31.8015			641.903	17.4538										0	0	0
CCCGGAGAAG	259.781			720.344	119.583										0	0	0
CCGCGCAATA	4.82508			682.992	1.70526	527.999	-2.15173e-08	634.057	-1.60849e-05						0	0	0
GAGAAGCCCC	26.8684			686.897	12.4665	593.501	1.08553								0	0	0
CCGCGAGAAC	3.88079			611.823	1.06959	563.247	0.855369								0	0	0
TAGGCAAGAA	0.984065			530.945	0.0871369										0	0	0
TTCCCACTGA	3.85332			666.324	1.23642	550.422	0.267685								0	0	0
GAAGCCCCCG	36.1043			656.772	16.2829	587.024	2.01029	516.823	1.60984						0	0	0
GCAAGATGCA	1.63787			578.784	0.360661										0	0	0
AACGGAGAGA	37.7121			590.913	15.5179	564.121	10.2526								0	0	0
GGCAAGATGC	3.65261			641.229	1.30156	554.622	0.0721884								0	0	0
ACCGAAGAGA	2.98291			667.673	0.564779	583.985	0.442879								0	0	0
AACGGGTGCA	1.2429			619.893	0.270174										0	0	0
GAGCGAACAG	1.32637			649.588	0.140439	548.612	0.0279781								0	0	0
GCACGAACAG	1.79151			543.185	0.639898										0	0	0
GTAGCGGAGA	3.12293			621.117	0.846316	506.556	0.50934								0	0	0
AGAAGAGAGA	1.16948														0	0	0
GAAGAAATGT	2.25735			599.801	0.699286										0	0	0
GGAGAACCGC	2.68589			640.388	1.01894										0	0	0
TGGAGAAATA	0.909249			532.709	0.0543272										0	0	0
GAGAGCACTG	1.02355														0	0	0
GAAGAGATGC	1.00297														0	0	0
AACGGGTCTT	0.600467														0	0	0
TGCGGAGAAC	1.35732			698.373	0.33801										0	0	0
TAACGGAGAA	1.25221			557.358	0.142343										0	0	0
CGCACACTGT	1.50405			594.78	0.419218										0	0	0
GCAAGAGTCT	0.990512			554.685	0										0	0	0
CCGAGAATCA	4.59625			532.347	1.42859	574.269	1.32138								0	0	0
GGAGAAGATA	1.28126			503.319	0.213644										0	0	0
GCCAGAATAG	1.4063			489.574	0.391626										0	0	0
CGAGAACGTA	1.79125			596.413	0.293698	495.986	0.0609897								0	0	0
CGCCAGAATG	1.28923			665.173	0.118889	539.076	0.0758423								0	0	0
ACGACCAATG	1.03449			603.779	0.05452										0	0	0
TGGACGGGTT	0.59561			711.228	0										0	0	0
ACGGAGAAGA	1.5323			622.189	0.129522										0	0	0
CGTATCCCAA	16.3163			675.685	5.83627	617.67	1.82966	539.256	0.57992						0	0	0
TTCCCACGAT	2.07581			542.593	0.68362										0	0	0
TGGAAGAACG	1.28152			535.453	0.08795	649.435	0.0132455								0	0	0
GGAGAAGAAT	1.00081														0	0	0
CCAAGAATTC	1.74211			550.909	0.328025	628.083	0.145226								0	0	0
CGCGCAGAAG	3.98045			647.887	1.54172										0	0	0
TCGACAGAAG	3.43156			559.15	1.65082										0	0	0
GCCAACTAAT	79.2355			661.38	41.577										0	0	0
ACCGGAGATG	1.22084			696.552	0.324687										0	0	0
GCGCGCAATT	6.10268			703.624	2.71573										0	0	0
CCAAGAATAG	0.942356					542.931	0.0247955								0	0	0
TCACGAGAAC	1.78526	0.04	861.3	580.219	0.287422										0	0	0
GAGAAAGAAT	0.735419			422.32	0.47476										0	0	0
TATCCCAATT	1.16776			584.283	0.184738										0	0	0
GGAGAACTTA	1.19198			579.371	0.115207										0	0	0
TATCCCCATG	3.59446			580.228	1.20585	668.912	0.402192								0	0	0
AATACGGGTT	5.22397			576.985	2.26048	697.398	0.709405								0	0	0
GGAGAAGTTC	0.810954			596.413	0.293698	495.986	0.0609897								0	0	0
CAACGAATGC	1.56656			593.652	0.33129										0	0	0
TCGACACTGC	1.09504			589.682	0.132297										0	0	0
GCACAAGCCA	1.63735														0	0	0
CGGGAGAACG	2.30791			653.939	0.855686										0	0	0
CGAGAATAGT	1.47458			526.124	0.430355										0	0	0
AATCCCAATA	2.39163			542.976	1.05213										0	0	0
TTCCCACCAA	20.7129			717.75	8.21298	560.226	2.02467								0	0	0
AATGCAAGAA	1.20228			695.731	0.0487629	547.885	0								0	0	0
GAATGACGTA	0.82546			584.726	0.0245293										0	0	0
AACAGGAGAA	0.737445														0	0	0
GCAAGAGCTT	14.6843			735.733	7.05865										0	0	0
AACTAACGAG	5.08769			727.637	2.02224	707.846	0.131973								0	0	0
TGCAAGATAG	0.970866														0	0	0
GAGAACACCG	2.1495			626.765	0.372196	542.65	0.333228								0	0	0
CCGAGAATGC	3.63373			649.074	1.47231										0	0	0
ATCCCAAATC	16.2108			584.115	4.90705	686.657	3.824								0	0	0
GAACGTGCGG	3.17057			711.339	1.0206	523.737	0.0854222								0	0	0
ACACGAACCG	1.03797	0.93	942.2												0	0	0
GCGTGACGTC	1.34083			663.986	0.308295										0	0	0
CCGACACTGG	1.02222			640.56	0.0979145										0	0	0
AATTCCCCAC	4.33016			612.301	1.4619	676.094	0.249874								0	0	0
CATCCCTGTT	4.66114			636.721	1.46094	527.55	1.09553								0	0	0
TCCCGAACAG	8.10359			681.479	3.65091										0	0	0
GTAGCGACTG	1.4077			634.645	0.337576										0	0	0
CCAAGAGAAC	1.55611			559.112	0.180216	685.617	0								0	0	0
GCAAGAAATG	0.895223			545.208	0.0207373										0	0	0
TGGGAACGAG	0.883396														0	0	0
AATTCCCACG	1.65345			687.804	0.282665	544.232	0.16723								0	0	0
GGCAAGATTT	0.620026														0	0	0
CCCAGAACGA	7.55573			636.482	2.5369	531.957	1.65271								0	0	0
ACCCGATGCA	10.251			628.57	5.13834										0	0	0
CGCGCAATGT	5.78686			677.298	2.51906										0	0	0
ACCCAGAATA	3.22419			561.637	1.42471										0	0	0
CCAACGAGAA	2.11419			612.301	0.532564										0	0	0
ATCACGAGAA	1.19819			575.165	0.159477										0	0	0
CGTAGCGTCA	3.4898			600.728	1.1221	676.821	0.526644								0	0	0
CGAGCGATGC	7.02988			593.251	2.39773	657.141	1.42208								0	0	0
ATCCCAATCA	4.20418			561.266	2.05463										0	0	0
GGGAGAAGTT	0.79451			812.798	-6.74118e-15										0	0	0
GGGAGAAATG	3.56203			530.972	1.4029	715.96	0.232508								0	0	0
TCCCGGAGAA	10.0893			667.989	3.06374	618.387	2.14128								0	0	0
TGCGACACCA	3.49756			634.372	0.869677	667.227	0.810131								0	0	0
AAATCCCCAA	6.22406			580.578	2.45133	704.308	0.689754								0	0	0
AACAGAATCA	0.837265			804.319	0.0305298										0	0	0
TCAGCAAGAC	2.66221			579.894	0.914127	518.715	0.404671								0	0	0
TCGACGATCA	1.10612			593.68	0.0333268										0	0	0
ACGGGTTTCG	1.12019			546.034	0.0622738										0	0	0
ACCGAGAAAT	1.70186			698.558	0.514401										0	0	0
TCGCGCAATG	53.807			701.466	20.5951	627.26	7.17343								0	0	0
CCGACACCGT	1.20984			572.07	0.257236										0	0	0
GGAGAATAGA	2.73372			628.363	0.683236										0	0	0
ATCCCAACGC	9.88178			628.449	4.86717										0	0	0
TTCAATCCCA	1.11979			553.232	0.510951	664.877	0.228361								0	0	0
CTGAATCCCA	0.489394			530.594	0.36261	642.578	0.00302122								0	0	0
GTAATCCCAC	2.34518			534.318	1.1999	642.99	0.77759								0	0	0
CTAAATCCAC	0.690181														0	0	0
TTCAATCCAC	0.512597			526.785	0.817775										0	0	0
TGAATCCACC	1.85314			569.971	1.10952										0	0	0
TGTCCAATCC	0.605876			573.73	0.317652										0	0	0
GGTAATCCCA	2.45254			662.236	1.11437	538.839	0.777465								0	0	0
AATCCACGTT	2.1572			561.151	2.03302										0	0	0
GTACAATCCC	1.31917			557.196	0.439392	652.338	0.306218								0	0	0
CAATCCAATC	0.45241			538.449	0.36475										0	0	0
TAAATCCCAT	2.17279			608.741	0.342501	577.248	1.30648								0	0	0
GTAATCCCAG	0.825104			541.525	0.573349	637.463	0.0997006								0	0	0
CCAATCAATC	0.959882			621.288	0.826164										0	0	0
CCAGTCAATC	1.2326			561.923	1.13067										0	0	0
CAATCAATCC	0.32739														0	0	0
CTGTCCAATC	0.834847			606.461	0.418243										0	0	0
CAGTCCAATC	0.297348			559.084	0.135082										0	0	0
TCCACAATCT	0.445005			656.019	0.00308401										0	0	0
AGTCCAATCC	1.21624			570.797	1.00434										0	0	0
CTTCCCAATC	1.69712			557.278	0.694797	671.058	0.386155								0	0	0
CAGTCAATCC	0.702697			580.835	0.33989										0	0	0
TGTCAATCCC	0.360163			554.886	0.115403										0	0	0
AATCCAATCC	1.27448			530.747	0.809741	633.769	0.263663								0	0	0
ACCACAATCA	0.568718			554.864	0.30805										0	0	0
TCCACTCAAT	0.754521			551.89	0.512497										0	0	0
AAATCCAATC	0.528148			562.223	0.286233										0	0	0
AAAATCCCTA	3.67199			569.885	2.84702										0	0	0
AAAATCCCAA	3.76899			562.488	2.56464	644.065	0.368792								0	0	0
CAATCCAGAA	5.49911			547.017	5.6309										0	0	0
AATCCAATCG	1.01046			569.319	0.780117										0	0	0
CGACAAATCA	1.76689			546.531	1.60797										0	0	0
TCGACAATCT	0.309574			557.729	0.139777										0	0	0
CCAGTCAATG	0.427334			636.535	0.194151										0	0	0
AATGTCCCAC	2.22025			560.899	1.64309	636.41	0.242968								0	0	0
CGACACAATA	0.576458			542.558	0.0658106										0	0	0
TCCCAAATCT	0.976508			588.895	0.480157										0	0	0
GTTCAATCCC	0.986076			562.125	0.531176	646.427	0.107127								0	0	0
CTGTCAATCC	0.487796			557.571	0.164372	634.334	0.029934								0	0	0
CCAGTCCAAT	0.172952														0	0	0
AAATCACGAC	0.841643					567.751	0.76343								0	0	0
CCCTAAATCA	9.59853			593.368	8.18123										0	0	0
CCGTACAATC	0.408225			573.234	0.288629										0	0	0
CCACAAATCA	1.29375			555.656	1.12211										0	0	0
CCTGTCAATC	0.87321			570.128	0.627862										0	0	0
TTCCAATCCC	0.52796			555.824	0.114945	674.102	4.74191e-17								0	0	0
AGTGTCCACG	0.458349			554.296	0.0260199										0	0	0
AGTAATCCCA	4.7367			565.756	4.49512										0	0	0
CAGTCAATGC	9.85426			613.271	8.45525										0	0	0
CCTGTCCAAT	0.33828			541.261	0.168257										0	0	0
TAAATCCACT	0.438253			792.189	-5.6766e-06										0	0	0
AATCAATGGG	0.663463			590.668	0.275583										0	0	0
CCCACAATGT	4.49538			516.19	4.0552	639.234	0.681797								0	0	0
TCCACTAATC	1.47251														0	0	0
TTCCCAATCG	0.60862			642.041	0.0424065	543.679	0.260998								0	0	0
CGTTCCCAAT	0.719439			668.029	0.124896	565.821	0.0535009								0	0	0
CCCACAATAA	11.798			653.591	5.78062	504.49	2.71347	610.945	1.43636						0	0	0
TCCCATAATC	2.32995			573.14	1.47654	698.784	0.0698476								0	0	0
CCACAATCCC	1.83576			559.646	1.21463										0	0	0
CCACAGTGGG	0.608548			661.875	0.168051										0	0	0
CTTCCAATCC	1.46969			699.509	0.29343	557.308	0.167216								0	0	0
GTGAGTCCAC	0.393182			634.485	0.0447404										0	0	0
CCCAATCTGA	4.07603			562.997	3.52591										0	0	0
CGTTCCAATC	0.447546			558.58	0.0692455										0	0	0
GGTTCCCAAT	1.70724			652.832	1.03043										0	0	0
GGAATCAATC	0.442653			578.166	0.167117										0	0	0
CCTTCCAATC	0.628818			565.441	0.412315										0	0	0
TCCACCCTTT	33.94			678.313	24.038										0	0	0
CCACAATCGG	1.78655			555.154	0.753587	608.216	0.440057								0	0	0
AATCACAATA	0.81658			556.837	0.127124	663.438	0.0566875								0	0	0
GTTCACCCTA	2.46359			632.732	1.03641	682.015	0.41888	570.274	0.0902432						0	0	0
GTACCAATCC	0.609869			564.683	0.223406										0	0	0
ACGACAAATC	8.62234			555.075	8.81534										0	0	0
CCACAAAATC	0.752589			541.7	0.618719										0	0	0
CTTCAATCCC	1.91256			548.637	0.806898	641.261	0.470152								0	0	0
CAATGCCTGT	0.635962			512.944	0.345966	644.072	1.00276e-16								0	0	0
ACCACAAATC	0.543845			686.117	0.0238048	542.44	0								0	0	0
ACGACAATGA	0.878292			607.416	0.32305	543.291	0.0557492	747.474	8.86185e-17						0	0	0
AATGTCCCTA	0.683894			526.092	0.387724	639.188	0.0325676								0	0	0
CCACTTCCAC	0.607749			578.708	0.176462										0	0	0
AATGCAATCC	0.317879			416.11	0.0928151	552.032	0.0304933	732.354	0						0	0	0
CCGAGTCAAT	0.855785			542.205	0.565355	651.484	0.0331935								0	0	0
CCACACAATA	0.961			555.784	0.672119										0	0	0
ACCACAATGA	0.397204														0	0	0
GGCAATCCAC	3.69062			581.261	2.28398	654.887	0.657912								0	0	0
AATGTCCACA	0.548027			565.884	0.123634	674.259	0								0	0	0
TGACCACGTA	0.695713			770.381	0.0974391	574.11	0.0338315								0	0	0
AATCAGAACC	0.562765			551.212	0.0294824	674.189	0								0	0	0
TCCCAAGTGA	3.62577			583.972	2.47693	720.205	0.251057								0	0	0
ACCCACATTC	1.17727			547.557	0.522893	651.2	0.106952								0	0	0
AATCTCCCAT	0.721342			547.35	0.451236										0	0	0
TAATCTCCAC	0.838158			553.55	0.0637521										0	0	0
CCCCACATTC	1.62963			546.905	0.674077	697.132	0.315575								0	0	0
ACCCTAATCT	3.5918			612.313	1.75905	549.888	1.10131								0	0	0
AATCGAATCG	0.537412			400.668	0.202403	620.155	0.106064								0	0	0
CCACAGAAGG	0.517476														0	0	0
GGCAATCAAT	1.0775			570.317	0.705864										0	0	0
TTCACCACAA	1.65006			536.066	1.55278										0	0	0
CCATTCCACC	1.73811			793.947	0.851871	557.584	0.396025								0	0	0
TCCACAGTGA	0.558235			535.625	0.0887212	686.724	0								0	0	0
CTGACAATCC	0.473465			584.692	0.0470132	682.275	0.0417815								0	0	0
TAACCAATCC	0.896036			522.565	0.733452										0	0	0
AGTAATCCAC	0.725712			513.402	0.296164										0	0	0
AGTCCCAATC	4.51365			716.054	2.10922	578.027	0.778228								0	0	0
GGGTGTCCAC	0.572552			656.314	0.334641										0	0	0
AGTCAATGGG	0.395665			494.552	0.239601										0	0	0
GTGAGTCCCT	4.32327			708.53	2.57256	515.544	0.0975867								0	0	0
CCTGACAATC	1.00606			655.393	0.255208	557.305	0.167338								0	0	0
TGTACCCACT	0.562184														0	0	0
TTCAATCCGA	0.726874			576.02	0.331504										0	0	0
GTAGTCCCTA	30.2454			730.5	21.3765										0	0	0
TTCAATCGAC	0.98429			552.262	0.529338										0	0	0
CAATCCTGTC	23.8194			659.74	13.7535	725.895	4.19224								0	0	0
TCCACCACTT	0.774413			548.466	0.151951	697.136	0								0	0	0
AATGACGACA	0.841933			552.663	0.232984	639.494	0.0323781								0	0	0
TCGACTAATC	0.534465			762.532	0.0334995	616.449	0.022495								0	0	0
AGTACCCTGA	1.04793			526.783	0.368308	631.02	0.275444								0	0	0
CCATTCCCAC	1.214			520.284	0.370644	609.244	0.301973								0	0	0
AATGCAATCG	0.658701			541.396	0.130853										0	0	0
TCCACTAATG	0.672277			553.813	0.111853	468.812	0.103705	713.009	2.2961e-17						0	0	0
ATGACCCTAA	3.20009			612.014	1.61734	499.806	1.11664								0	0	0
CAATGAGTCC	0.423646			542.307	0.137186										0	0	0
AATGAGTCCC	0.638242			629.416	0.119537										0	0	0
CTAACCAATC	6.08517			530.419	5.18798	451.772	0.644435								0	0	0
CGACAAAATG	0.672931			566.841	0.161438										0	0	0
CCCACAATGC	1.65134			530.987	0.515752	645.485	0.500113								0	0	0
AACAATCCGA	1.54213			632.892	0.706263										0	0	0
CAATGAATCC	0.776257			542.963	0.492679										0	0	0
CCCACATTCC	3.91959			542.987	3.17428	688.314	0.425418								0	0	0
CCACGGTGTT	1.39045			576.062	0.802862	653.744	0.127366								0	0	0
GTGAATCGAC	0.892711			542.767	0.592572										0	0	0
AATCAATCAA	1.04674			594.164	0.677946										0	0	0
CAATGCCTGA	0.297682			405.795	0.277226	520.584	0.0716138								0	0	0
CGACATTCCC	8.36099			689.805	3.40374	627.091	2.09139	620.312	0.551819						0	0	0
TACCCTAATC	2.97949			603.864	1.60652										0	0	0
AAATGCGACA	1.21543			670.81	0.40528	557.757	0.0403565								0	0	0
AGTACCCAAT	0.774457			566.561	0.324461										0	0	0
CAATGCTGAC	0.623518			541.83	0.138878	707.851	2.4302e-17								0	0	0
CTTTCCCACC	16.0312			627.757	12.7108										0	0	0
CCCAAAATCA	5.82799			622.826	2.04694	573.082	2.7302								0	0	0
TCAGAACGAC	0.55806			599.493	0.131466										0	0	0
CCCCCACATT	12.8711			557.191	10.2155	706.375	2.14569								0	0	0
CCACAAAATG	1.09624			667.11	0.216313	559.996	0.204769								0	0	0
AGTTCCACGG	0.849905			558.077	0.280599										0	0	0
CCCACAATCC	1.90821			552.511	1.27668	653.081	0.12598								0	0	0
GGAATCAATG	0.27018														0	0	0
CTGAAATCCC	0.45286			411.332	0.237009	635.166	0.0121867								0	0	0
GTACCCTGTG	1.36574			502.831	0.245601	657.687	0.280644	563.6	0.348178						0	0	0
CCCTAAAATG	0.487825			539.612	0.228843										0	0	0
GAATCAATGG	1.1181			541.279	0.846481										0	0	0
GAATCCAGAA	1.39427			530.413	1.11078										0	0	0
CGACAGAAGG	0.340066			417.013	0.286132										0	0	0
TGACCCTAAA	2.71616			625.925	1.45352	550.213	0.41785								0	0	0
TCCACAATGT	0.650323			587.635	0.0678504										0	0	0
ACCACAAATG	4.72004			670.07	2.40646	685.399	0.73274								0	0	0
CCCCAATCTT	1.82354			531.868	1.11768	622.552	0.372362								0	0	0
TCCCAATCTT	1.19283			587.031	0.516716										0	0	0
CCACGTAATC	0.550858			569.294	0.262564										0	0	0
AATCCAGTCC	0.614443			532.41	0.32468										0	0	0
CCAGTCAGAA	0.319186			549.305	0.0541131										0	0	0
AATCGTGAGG	0.409459			400.631	0.237801										0	0	0
GTATCCCTGT	0.432721			526.332	0.0892767										0	0	0
GGGAATCCAC	1.05246			700.058	0.409596										0	0	0
GCAGAATCGG	1.04199			551.864	0.2163	626.59	0.11859	715.269	4.45173e-16						0	0	0
CCTGACCAAT	0.510666			550.75	0.141235										0	0	0
CCACAAATGA	15.924			682.468	10.8668										0	0	0
AAATCCAATA	1.45601			573.118	0.66149	628.041	0.152488								0	0	0
TCCGATAATC	0.370153			568.266	0.0426769										0	0	0
TGACAATCGG	1.18416			540.612	0.454102	643.232	0.17488								0	0	0
GGGAGTCCAC	0.936722			665.961	0.184524	617.977	0.137872	760.614	0.101054						0	0	0
CCACCATTCC	1.25479			532.599	1.05555										0	0	0
CCCTTTCCAC	1.83855			685.856	0.518921	578.733	0.481208								0	0	0
AATCCAATAA	0.53066			622.838	0.135403										0	0	0
AATGTCCCAT	0.294734														0	0	0
AAAGTCCCTA	0.693724			557.832	0.314377										0	0	0
CAATCTGTCC	0.643513			558.13	0.23194										0	0	0
AATCGAATGG	0.804877			745.262	0.272908	564.863	0.126436								0	0	0
GTTAATCCCA	0.474685			536.496	0.146763										0	0	0
AATCTGTCCC	5.56781			718.822	3.54447	551.968	0.31834								0	0	0
CCACATGAAA	0.292498														0	0	0
CCCTAATGAA	0.344974			551.973	0.0177731										0	0	0
AAAGTCCACA	0.521818			549.61	0.168488										0	0	0
TCCACAATCC	0.513338					574.001	0.0698332								0	0	0
CGAATCCACA	0.879381			660.701	0.157844	551.422	0.0958131								0	0	0
TCCAATCCAC	2.65609			565.711	2.28008										0	0	0
CCCACAATCT	2.66364			655.546	1.07454	560.189	0.57314								0	0	0
GTCCACTCAA	0.412203			596.133	0.0321221										0	0	0
CCACACTCAG	0.900552			570.754	0.482622										0	0	0
GAATCACCTA	0.741626			533.007	0.326442										0	0	0
GATCCACAGA	1.2094			556.617	0.637428										0	0	0
TCACTCCACA	2.62245			563.125	1.9811										0	0	0
CCATCACATG	1.53136			590.975	0.836379	565.996	0.166497								0	0	0
CCCACAGTCA	1.5359			627.193	0.694543	526.001	0.15497								0	0	0
GACCATCACA	1.10646			562.319	0.570922	626.087	0.089641								0	0	0
CGTCAATCAG	1.26436			558.497	0.485895	638.472	0.170418								0	0	0
CCACTACACT	1.23949			502.021	0.834852										0	0	0
AGATCCACTG	0.937927			507.446	0.509105	593.483	0.243695								0	0	0
CTACATCACA	0.735121			559.571	0.39665										0	0	0
AGACATCCAC	0.674876														0	0	0
ATCTCCACAG	2.65468	0.09	861.1	792.993	2.14412	544.861	0.12211								0	0	0
AGTCACGACA	3.61051	0.81	854.6	808.635	4.09155	547.848	0.0754694								0	0	0
TCCACAGTCG	1.7008			560.541	0.970633	657.779	0.199174								0	0	0
ACAATCCTCT	0.805981			404.702	0.967254	585.756	0.248936								0	0	0
AATCCCACAG	8.10119			647.515	3.72293	688.341	0.973535	711.618	0.874767						0	0	0
ATCCCAAAGA	5.06724			548.677	4.65338										0	0	0
GTCACGATCT	16.1663			581.735	13.8836										0	0	0
CAGGTCCACA	0.568341			506.776	0.246894	424.454	0.329328								0	0	0
CGTCAATCAA	0.672582			595.559	0.262183										0	0	0
CCACTCACAG	0.618087			454.65	0.25925	533.145	0.0852284								0	0	0
ATCGACACAT	2.71546			606.914	1.91687										0	0	0
CGACACTAAG	1.11592			582.579	0.558548	646.274	0.0292051	611.867	0.0241248						0	0	0
TCCCAATACT	1.31946	0.07	892.2	820.8	0.525534	536.402	0.384912								0	0	0
ATCATCCAAA	1.56349			625.647	0.697361	551.503	0.178601								0	0	0
ATCAATGCGA	1.91991			550.82	1.54037										0	0	0
ATCCACAAAG	7.25751														0	0	0
TGCTATCCAC	0.702668														0	0	0
GACATCCATA	0.469515			543.495	0.0308673										0	0	0
TATCGATCAC	2.02862			556.648	1.58886										0	0	0
CAATCGACAA	14.6696			553.132	11.397	602.687	3.15831								0	0	0
GACTGCACAT	0.559469			557.465	0.0886029	636.934	-7.83567e-19								0	0	0
AGAATCCACA	0.635134			531.397	0.31353										0	0	0
ATCATCACGA	3.23881			533.475	2.13376	628.548	0.765411								0	0	0
GAAATCCACA	6.02943			637.146	3.88582	555.374	0.703066								0	0	0
GAGTCACGAA	0.598862			538.016	0.225887										0	0	0
TGTCCACGAT	2.62933			533.643	1.80037	564.301	0.687191								0	0	0
ACAATCGCAG	1.16071			563.31	0.459137	658.037	0.131604								0	0	0
AGATCCAATG	0.65343			596.563	0.244109	406.281	0.182149								0	0	0
CCCACAACAT	3.43585			544.455	2.64754	672.126	0.0969364								0	0	0
ATCACAAGGA	0.319041			778.737	0.0238206										0	0	0
AGTCGACACT	0.430485			626.862	0.0157161										0	0	0
TGGAGTCCAC	0.433752			652.634	0.00664616										0	0	0
ATCACAAGAC	0.479433			532.602	0.0247033	716.374	0								0	0	0
TCATATCACC	1.92214			558.189	0.707279	501.817	1.10308								0	0	0
CCACATCTAC	4.57551			614.93	2.67485										0	0	0
CAATCAGGGA	7.20016			521.637	7.58492										0	0	0
CCAAATCACT	0.634684			543.463	0.238594										0	0	0
CTGATCCCAT	0.88288			578.488	0.349351										0	0	0
CATCACACAG	0.997533			677.176	0.23232	597.95	0.132107								0	0	0
CTGTCCACAT	1.1823			565.429	0.700515										0	0	0
GACACATCTC	1.17571			609.278	0.215732	670.665	0.210086								0	0	0
CATCCATGAG	0.759545			587.14	0.127331	528.745	0.114659								0	0	0
CTCTCACAAA	1.45423			564.737	0.732467										0	0	0
TATCCTACAC	2.1062			528.914	1.05507	619.807	0.227423								0	0	0
ACTACGTCAC	0.525869			661.887	0.00672506										0	0	0
GAATCCATGC	1.49893			586.256	0.692732	511.174	0.252661								0	0	0
AGGAGATCAC	0.418839			405.139	0.184398	504.086	0.169999								0	0	0
CTCCACTAAA	1.72118			528.695	1.13343										0	0	0
TCACCTCAAT	0.931582			529.346	0.61389										0	0	0
AACATCCATC	0.605658														0	0	0
AATCTGCACA	0.434347			559.276	0.0801478										0	0	0
CTAGATGCAC	0.32617			608.727	0										0	0	0
CCACATTCCC	1.03013			697.729	0.176153	513.363	0.154381								0	0	0
ATATCCACCA	1.06248			536.21	0.445387	643.802	0.0758561								0	0	0
CTCCCAATAA	0.685665			526.392	0.272433	400.769	0.137515								0	0	0
CATCAATGCT	0.298974			558.999	0.00894169										0	0	0
AAACCCAATC	0.809146			551.162	0.278665										0	0	0
CATCACAGAA	0.481698			610.112	0.0455899										0	0	0
AGTCACCAAG	0.37265			534.601	0.0311149										0	0	0
CCATCGAATG	2.40897			651.588	0.259469										0	0	0
GACTGTCCAC	7.43494			669.064	5.08986										0	0	0
AGATCACAAG	0.452265														0	0	0
TGATCCACCA	0.99277			541.517	0.359853	626.845	0.110666								0	0	0
AACATCACGA	4.59736			572.306	3.69205										0	0	0
ATACACAACC	1.03243			518.099	0.493876										0	0	0
TCCATCGAGT	0.327376			417.17	0.062204	580.594	0.0197984	696.042	0						0	0	0
GCAATCACCA	1.81516			599.501	0.761624	546.857	0.45509								0	0	0
ATTCCCCACA	1.40451			579.873	0.410351	665.283	0.257763								0	0	0
CCCATCACAG	1.31917			657.011	0.476854										0	0	0
GATTCACCAC	0.315295														0	0	0
GAATCCACGA	22.9506			537.621	21.3923	648.382	3.61328								0	0	0
AGATCACGAG	3.04775			645.21	1.3471	553.221	0.830375								0	0	0
GACTCACTAG	0.32408														0	0	0
CGACACTCAC	8.49906			646.388	6.4755										0	0	0
GCTTCACCAC	0.446413			563.41	0.060663										0	0	0
GTCCACGGTA	19.4316			553.224	14.1755	668.602	4.79181								0	0	0
CTGTATCCAC	2.18829			541.48	1.30222	595.308	0.389549	650.108	0.0903105						0	0	0
CCAACTCACA	2.64906			652.459	1.07774	478.009	0.638816								0	0	0
AAGTCCATCG	0.359901			647.683	0.0225842	787.665	0.022243								0	0	0
GTAAATCACC	0.363633														0	0	0
AGTCCACACA	1.39572			587.018	0.553145	748.936	0.271519								0	0	0
TATCTCAACC	1.39882			522.732	0.918192	644.45	0.0605768								0	0	0
CTGTCCTCAC	0.589744			554.413	0.181434										0	0	0
GCCTAATCAG	1.2245			638.363	0.372176	556.966	0.194081								0	0	0
ATCACTGACG	0.866284			543.056	0.520685										0	0	0
ATAGACTCAC	0.524983			553.64	0.0918946	693.949	0								0	0	0
AGAAAATCCC	0.753504			599.11	0.192157										0	0	0
AGTGGTCCAC	0.507152			767.71	8.92902e-14										0	0	0
AGTCCCACAA	0.564914			553.036	0.164258										0	0	0
AGGACGACAT	0.621021			412.168	0.235715	582.551	0.185016								0	0	0
CCGTCACTTC	0.562344			550.319	0.099249	626.459	0.0502457								0	0	0
CGTCTCATCA	0.533318			566.144	0.0741988	634.839	0.01818								0	0	0
CCCCAGTCAT	1.06873			534.078	0.667494	597.554	0.0865589								0	0	0
CCACAAGATC	2.23244			538.427	1.88183										0	0	0
GACCCAATAA	0.390568			415.475	0.188418	538.191	0.0266067								0	0	0
TCAGATGCAC	0.305145			412.17	0.233735	542.534	0.0239416								0	0	0
TAGGTCCACT	0.522369			531.008	0.0865171										0	0	0
ACGGTCATCA	0.456752			679.351	0.00764371	534.392	7.5298e-17								0	0	0
AATAACCCAC	1.75775			531.253	0.722889	451.566	0.539559	618.717	0.216288						0	0	0
AACCAATCAG	1.39443			583.867	0.898602										0	0	0
ATCGGTCATC	0.450145			547.41	0.0845662										0	0	0
GATCACTGAC	1.90855			538.098	1.6707										0	0	0
TCACATCAAG	0.465682														0	0	0
TCGACAGAGA	4.7272			522.878	2.63751	582.216	1.91664								0	0	0
CCACAAGACT	0.968187			571.573	0.266742	643.312	1.75395e-14								0	0	0
TCACAAGGAG	1.22521			640.228	0.370995	410.503	0.13105								0	0	0
TCAATCAAGG	0.444845			570.881	0.0668809										0	0	0
TCTCACAGAG	1.20674			648.062	0.316493	565.001	0.268038								0	0	0
ATTCCATCCA	0.952142			580.108	0.437632										0	0	0
GAATCCTCAA	0.9071			588.205	0.347294										0	0	0
GACATCGACA	0.612061			559.945	0.0693179	640.952	0.042152								0	0	0
CCACAAACCT	2.7908			639.516	1.43389	558.18	0.27761								0	0	0
TGGTCAACCA	0.562838			531.264	0.116974										0	0	0
GGGAACATCA	0.640986			632.763	0.109811										0	0	0
CACCAGTCAC	0.486373			569.803	0.0724672										0	0	0
AATCGCATGA	0.911297			575.929	0.247818	689.668	0.0299171								0	0	0
AACCACCTTC	1.18123			584.142	1.01065										0	0	0
ATCTAATCCC	4.18084			532.761	3.7746										0	0	0
GGCATACACA	0.458277			563.168	0.0133861	639.875	0.0108483								0	0	0
CGAATCCACG	4.79986			574.484	2.0822	654.045	1.38397	453.342	0.112016						0	0	0
ATCTCAGATC	0.693346			520.132	0.304544										0	0	0
ATCACAACAA	0.5835			500.057	0.367729										0	0	0
TCGACTACAA	0.480856														0	0	0
TCTATCACAG	0.399672					740.578	6.94147e-07								0	0	0
ATCCTACAGA	0.563752			547.511	0.123267										0	0	0
TATCATCGAC	0.807926			584.476	0.344457										0	0	0
ATCATCACTA	0.919748					576.591	0.173938								0	0	0
ACCAATGACC	58.4997			657.763	44.0651										0	0	0
TAGGACACTC	2.3253			530.328	1.89114	601.38	0.180442								0	0	0
ACACTCAGAC	0.938116			565.692	0.337855										0	0	0
CAAGACTCAC	0.933498			515.571	0.479124										0	0	0
GTCAAATCGG	0.564827			540.403	0.217121										0	0	0
CATCTCACGA	2.84144			544.525	1.85348	655.431	0.512013								0	0	0
GACCACTCAC	0.71292			550.74	0.233255										0	0	0
TCGGTCACTC	0.625522			697.497	0.0725792	645.822	0.012968								0	0	0
TATCACGAAG	0.67386			433.756	0.219847	610.529	0.123366								0	0	0
GTCCAAGTCG	0.906941														0	0	0
AAGGACACTC	1.8963			535.557	1.47852										0	0	0
AAGCCAATGG	0.595073			756.357	0.245143	604.887	0.192968								0	0	0
TACCATCAGG	0.352278			537.486	0.0630115										0	0	0
CCTACAACTA	1.72785			510.044	0.88457	585.245	0.599834								0	0	0
CTGAATCCTC	0.531328			569.342	0.133933										0	0	0
TGGCCAGAAA	0.403912														0	0	0
AATCAGTCCA	0.716143			560.179	0.227643										0	0	0
CGACAATCGG	2.42638			650.198	0.755508	675.942	0.558171	518.768	0.189501						0	0	0
GAAGATGCAC	0.36613														0	0	0
CCAATACTAG	0.613368			531.959	0.203584										0	0	0
CGATCCACTA	1.0284			513.856	0.492224										0	0	0
CAAAATCACA	0.611379			565.659	0.143202										0	0	0
GAATCCAGAG	0.772526			566.536	0.168077										0	0	0
GACATCCATC	3.84634			628.333	2.6593										0	0	0
AAAATCCATC	0.760227			435.185	0.0957768	562.536	0.0532467								0	0	0
AATCATCGGA	0.729313			553.561	0.157054	625.229	0.0492242								0	0	0
ATATCCTCAG	0.803498			564.287	0.256038										0	0	0
TACCCATGAC	1.03714			539.273	0.578963										0	0	0
GACTAGATCA	1.28488			647.02	0.453616										0	0	0
CAGAAACCTC	0.476964			620.799	0.0201125										0	0	0
CTCACAGGTC	1.04356			527.975	0.546113	620.743	0.0639135								0	0	0
ACCAATGCTC	1.74564			571.505	1.13478										0	0	0
CAATGTCGAC	1.78677			757.022	1.24141										0	0	0
AGCTGACTCA	2.54068			684.621	1.50907										0	0	0
AAGGATCACT	0.392674			569.222	0.0286422										0	0	0
CATAGTCTCC	1.68398			665.518	0.832226										0	0	0
CTCACCCTTA	0.877885					731.68	0.149444								0	0	0
TCAATTCACC	0.840771			530.308	0.527776										0	0	0
TGATCCTCAA	0.356852			411.381	0.18062										0	0	0
TCCGAATGAG	0.432387			633.361	0.0150652										0	0	0
CCCTACAGAA	0.873602			650.956	0.167936										0	0	0
AGGTCCCGGA	9.23518			637.898	4.57662	558.708	0.167465								0	0	0
CCGGGGTCCC	23.8961			707.953	6.1023	734.706	5.15631								0	0	0
CCCGGGGAAC	37.8336			715.17	17.5476										0	0	0
GGTCCCCGGA	18.4322			653.732	9.33437	571.612	0.322223								0	0	0
GGGTCCGGAG	1.66791			670.424	0.166491	707.47	0.105102	568.966	0.104015						0	0	0
CCGGGGTAGC	26.8039			704.456	10.7374	579.365	3.61272								0	0	0
GCCGGGACCC	17.368			665.594	8.76843	756.419	0.352502								0	0	0
GTCCCGGGCG	5.14443			642.85	2.62668										0	0	0
CCTGGCCGGA	6.84714	0.51	962.5	568.809	2.44777	678.563	1.42591								0	0	0
CTGGTCCCGG	6.17911			687.354	1.06068	710.164	1.02849	611.695	0.809079						0	0	0
CCGGGGCCGG	3.31972			724.449	0.824464	640.874	0.483956								0	0	0
CCCGGGCGCG	12.6668			684.732	3.88055	684.307	2.61859								0	0	0
GGGCCGGGAA	4.36477			646.02	1.64084	684.176	0.247826								0	0	0
GGGCCCCGGA	5.85356			684.996	1.37247	629.361	1.28532	753.968	0.0648732						0	0	0
GCCGGGGCGA	2.50195			649.026	0.638779	677.66	0.288932	715.14	0.0835287						0	0	0
GGGCCCGGAA	2.37488			694.824	0.839081	607.033	0.323013								0	0	0
GTCCCGGGAG	4.11157			655.656	1.27598	593.001	0.69564								0	0	0
ATCCCCGGGG	69.3344			696.249	28.1128	764.045	5.97783								0	0	0
GGTCCCGGCG	5.65246			678.679	1.74296	614.819	0.739989								0	0	0
CCGGAGCCGG	3.65409			633.518	1.59597	537.306	0.239752								0	0	0
TCGGTCCCGG	3.60544			695.563	5.74574										0	0	0
CCCCGGGCCG	11.8809			698.894	5.75169	789.046	0.222575	701.063	-6.07827e-15						0	0	0
CGGGCCCGGA	2.52924			673.386	0.920343	689.228	0.186053								0	0	0
GATCCCGGGC	7.06444			682.826	3.10506	600.433	0.196572								0	0	0
GGGGTAACCC	36.331			698.092	12.016	666.538	7.68999								0	0	0
CCGGTCCCGA	5.77484			692.403	1.23627	614.148	1.10357	541.427	0.563194						0	0	0
CCGGTCCGGC	7.16474			721.341	1.22405	669.785	1.1721	772.88	0.985223						0	0	0
CCGGGCTGCG	4.46594			649.399	0.923984	622.848	0.825307	690.743	0.352819						0	0	0
GCCCGGGGCG	4.61695			645.126	1.44352	707.806	0.617345	584.668	0.144178						0	0	0
CCCCTGGGGT	17.287			726.243	8.11169										0	0	0
CCGGAGGGGA	43.3774			704.453	16.9554	653.881	3.89049								0	0	0
AGGGCGCGGA	5.69051			638.685	1.99203	721.416	0.304947								0	0	0
GCCCGGGGGA	5.63752			735.518	1.01725	684.996	0.83792	634.38	0.767856						0	0	0
ATGCCGGGAA	1.03131			563.504	0.233819	683.223	0.205919								0	0	0
GGGGGCCCGG	17.1975			678.119	5.64897	735.584	2.70803								0	0	0
TGCCGGGGCG	5.26137			637.569	1.48397	600.013	1.34035								0	0	0
GCGCGGGCGA	7.26363			664.418	3.37941										0	0	0
GCCCGGGGAG	5.2036			623.263	1.34471	676.753	0.759112	729.319	0.119257						0	0	0
GTGGGGTCCG	13.6818			505.697	6.80034	697.64	2.63004								0	0	0
CCCGGGGGCC	8.0526			711.815	1.91769	718.666	1.66682	635.932	0.314174						0	0	0
TGACCCCGGA	59.0817			630.884	15.7095	685.037	8.09155	721.78	7.48329						0	0	0
GGGGGGACCC	11.0113	0.38	824.7	698.871	4.5406	563.233	0.756092								0	0	0
CCCCGGGGGG	14.3047			710.281	5.35661	566.826	1.37033								0	0	0
TCCGGGGGCG	3.77432			664.513	1.53051	724.861	0.142282								0	0	0
GCCGGAGGGG	9.21233			647.253	4.17805										0	0	0
CGGGGCCCGG	14.6723			678.441	7.17888	578.144	0.100673								0	0	0
CGGCGCGGGA	22.0395			651.477	7.14258	588.356	3.45012	710.713	1.68933						0	0	0
GCCGGGGGAC	3.90215			682.675	1.46178	597.412	0.31716								0	0	0
GCCCCGGGGC	9.48295			696.427	3.35022	658.867	1.18578								0	0	0
CGGACCCGGG	5.90607	0.1	913.4	668.45	2.51468	538.498	0.285669								0	0	0
CCGGGGCTCC	22.7013			730.004	9.00017	675.294	1.27213	718.722	0.638715						0	0	0
CCGGGGCAGG	6.34055			727.843	2.07415	735.569	0.760039								0	0	0
GGTCCCGCGG	3.14759			679.242	0.789048	558.324	0.398187								0	0	0
CCGGGGGCAA	12.3134			833.291	2.86411	665.443	2.55056	714.796	2.14405						0	0	0
GGCCCCGGAG	10.9862			669.421	5.15316										0	0	0
CGCCGGAGCG	3.00427			677.509	0.515077	631.21	0.39724	596.078	0.258959						0	0	0
ACCCCGGGGG	23.889			700.989	9.42032	558.469	2.53661								0	0	0
CCGGGCCCGT	3.80453			665.601	1.63607										0	0	0
GCTTGCCGGA	6.09469			670.484	1.97516	529.852	1.3535								0	0	0
TCCGGGAAAG	2.02343			640.186	0.439201	557.439	0.0835139								0	0	0
GCCCGGGCCG	3.1944			668.054	0.615228	633.965	0.446865	682.03	0.271157						0	0	0
GAGTCCCGGG	5.63882			716.252	1.0029	637.128	0.821292	692.098	0.738586						0	0	0
TCCCCCGGGG	23.1016			704.26	10.6206	603.091	0.402402								0	0	0
GAACCCCCGG	37.3324			697.285	16.7206	597.913	1.86236								0	0	0
GGGCCGGAAA	1.0569					655.004	0.0436021								0	0	0
GGGGGAAGCC	1.71238	0.02	956.4	684.722	0.417458										0	0	0
GGTCCCGGCA	2.10356			619.055	0.478118	692.115	0.286582								0	0	0
AGGCCGGGCG	3.43154			663.514	1.22675										0	0	0
GACCCCCGGG	41.7048			721.853	10.5391	681.924	6.69203	700.007	4.23805						0	0	0
GCCGGCCGGG	6.32421			640.058	3.16408										0	0	0
CCCGGGGACA	43.2473			715.588	9.96576	727.109	9.75971	637.354	1.51411						0	0	0
AGGCGCGGGA	16.6192			635.172	8.76356	590.401	0.200988								0	0	0
CGGGGGTCCC	15.418			724.51	3.00634	681.757	2.66364	598.654	2.01208						0	0	0
GCCGGTGCGC	3.01593			619.366	0.837513	750.078	0.706975								0	0	0
GGGGCTGCCG	4.06577	0.06	888.5	644.774	1.58411	613.511	0.269601								0	0	0
CCGGAGGGCT	9.08751			638.642	2.6336	649.613	1.57289	695.485	0.442628						0	0	0
TCCCCGGGCC	16.1318			678.305	4.47832	699.705	1.79503	705.47	1.72667						0	0	0
CGGGTCCCGC	11.3663			692.378	4.22146										0	0	0
GCCCGGGGTT	1.95147			702.587	0.483405	614.588	0.226229								0	0	0
GCGCGGGCGT	7.51023			627.521	2.39154	673.731	1.36233	769.183	0.0760062						0	0	0
GGCCCGGGAG	0.852206			661.924	0.112143										0	0	0
GGGGTCCGAC	10.8352			541.246	3.86737	680.826	2.89388								0	0	0
AGTTCCGGGG	1.95086			610.579	0.599198										0	0	0
AGCCCGGGCC	7.21763			683.636	2.83368										0	0	0
CCCCGGCCGG	12.6136			674.056	5.72064	658.778	0.687988								0	0	0
AGGGGCCGGG	1.09094			674.709	0.178519										0	0	0
GATCCCGGAC	7.76199			679.802	2.90856	571.591	1.02821								0	0	0
AGCCCCGGGA	23.8258			693.257	8.37771	598.58	4.11456								0	0	0
CGGGGATCCG	5.32314			682.607	2.07686	605.256	0.327545								0	0	0
GGGGAATCCG	7.5625			785.265	1.65364	682.317	1.38986	609.261	0.864617						0	0	0
TCCGGGGGCC	7.51286			620.51	2.75009	663.017	1.36885								0	0	0
CCGGCCCGGG	13.0635			655.252	3.88324	709.807	2.29211								0	0	0
CCGGAACCCC	9.95526			664.834	4.34131	536.974	0.583064								0	0	0
GCCGGGAGCA	3.13232			648.491	1.15831	570.04	0.153342								0	0	0
GGCGCGGCGC	6.86855			635.746	1.79982	689.857	1.45886								0	0	0
GAACCCCGGT	91.0469			637.257	44.9143	681.525	8.08894								0	0	0
GGGCCGGACG	2.87938	0.5	867	655.318	0.925779										0	0	0
CGTTCCGGAC	3.96608	0.15	828.4	665.645	1.62493	781.287	0.157864								0	0	0
GAACCCGGGC	24.098	0.75	890.5	670.05	5.8854	659.49	5.84392	784.71	1.2557						0	0	0
GGGCGCGGGC	4.00402			641.724	1.75417										0	0	0
GAAGCCGGGG	1.42721			665.294	0.354755										0	0	0
CAGTCCGGGG	1.63149			626.958	0.262673	680.279	0.106707								0	0	0
CCGGGGGAGG	10.0316			700.67	3.06478	726.043	0.821954	758.046	0.665638						0	0	0
CGCCGGGGTT	3.26407			678.604	1.13099	599.774	0.280319								0	0	0
GCGGGGTAAC	20.0998			641.943	7.47419	680.164	3.54173								0	0	0
TGCCGGGGCC	3.34708			667.356	1.08732	625.804	0.390847	772.756	0.0319972						0	0	0
GCCGGGTGGA	3.02952			699.133	1.22356										0	0	0
GGAGTCCGGA	1.10329			549.561	0.0936836	646.368	0.0404721								0	0	0
GCGCGGATCC	4.81243			663.869	1.83753										0	0	0
AGGTTCCCGG	1.60993	0.02	944.3	678.288	0.36424										0	0	0
GCGCCGGGGC	2.64422			728.102	0.744956	604.656	0.309532								0	0	0
GAGCCGGGCC	1.96205			656.351	0.685769										0	0	0
CCCCGGGCAG	14.5843			689.485	4.16075			762.091	1.23691						0	0	0
CCGGGGCATA	8.75442			729.203	3.71691	714.492	0.601449								0	0	0
GGCCCGGAAG	3.48595			688.785	1.38769										0	0	0
CCCCCCGGGC	18.4394			689.026	5.54074	685.368	4.33861								0	0	0
GGGGTAGGCC	4.44497			683.132	1.95044										0	0	0
GTCCGGGTTC	0.525477			705.394	0.165387										0	0	0
GGATGTCCGG	1.83743			638.051	0.627757										0	0	0
GTCCGGGCCA	103.969			642.412	60.2861										0	0	0
CGGATCCGGA	5.35681			608.536	1.83802	693.129	0.58032								0	0	0
CCGGGATCGA	25.7448			692.098	9.85076	660.031	3.2921	674.989	0.0265439						0	0	0
CAGGGCCGGA	5.25603			639.885	1.90726	546.427	0.21609								0	0	0
CCCGGCCGGC	14.6761			665.838	4.17682	705.685	3.51113								0	0	0
CGCTGCCGGA	1.73872			650.893	0.315622	574.001	0.242401								0	0	0
CGTCCGGGTG	0.953616			633.487	0.173045	401.179	0.115038								0	0	0
CGGAGTCCGG	1.85028			634.201	0.304296	673.974	0.263597								0	0	0
GTGGGGAACC	5.6275			681.851	2.30744										0	0	0
GCCCGGGTCC	1.74878			650.491	0.567944										0	0	0
CCGCCGGGGA	26.956			747.505	7.4628	702.594	7.3585								0	0	0
CCGGGCTGTG	2.08039			612.593	0.405997	679.389	0.328645	780.49	0.0268549						0	0	0
CCGGGCTCCC	21.6461			683.603	8.79542	774.901	2.01156								0	0	0
CGCGGGGGCG	2.665			652.017	0.632177	787.069	0.352124	704.456	0.208236						0	0	0
GATCCGGGGC	1.24757			677.027	0.242113										0	0	0
AAGGCCGGGC	2.25176			646.15	0.367579	509.232	0.362277	701.354	0.0995922						0	0	0
GGCGCGGACC	4.33103	0.87	825.9	635.007	1.9623										0	0	0
CCGGATGCGC	15.2896			681.232	4.69465	684.259	1.96381								0	0	0
CCGCGGGGTA	33.5732			735.966	6.30901	716.672	5.49025	692.563	4.80528						0	0	0
GAGGCCCGGG	8.74675			608.437	3.05379	692.753	1.38375	647.709	0.187585						0	0	0
GGGCGCGCGG	7.57605			755.66	1.62456	683.727	1.41969	613.381	1.15231						0	0	0
GGCCCGGGAC	4.20386			698.841	1.28183	632.572	0.663582								0	0	0
CGCCGGGCCC	3.96161			642.055	1.07625	827.467	0.654997	689.553	0.506841						0	0	0
GCCGGGCGCC	2.41038			653.282	0.888793	777.943	0.071959								0	0	0
CGGGCGCGGC	2.86608			629.145	0.661712	678.786	0.55703								0	0	0
CGACCCCGGA	47.7724			691.069	13.279	617.801	12.7917								0	0	0
GTGCGCGGCG	2.32487			683.07	0.589612	619.6	0.304405								0	0	0
CCCGGCGGGG	24.944			702.779	11.6808										0	0	0
GGCCGGTCCC	7.10141			680.931	3.25106	575.578	0.121275	603.125	0.0955984						0	0	0
GGCCCGGGTC	5.99792			665.373	2.95076										0	0	0
CCGGGAGCCG	6.6257			668.001	3.18502										0	0	0
GGCCGGAATG	1.0337			716.423	0.116472	842.691	0.0888083	658.59	3.73121e-15						0	0	0
GCCTTCCGGA	20.904			678.719	6.71699	745.776	2.89683	583.613	0.994241						0	0	0
CCCGGAAGGC	55.9805			672.404	29.0154										0	0	0
CCAGGGGTCC	10.3076			728.413	4.54881										0	0	0
TGGCCCGGGG	3.62097			712.759	0.606647	713.852	0.570561	637.027	0.357748						0	0	0
GGGGATGCCC	4.33356					696.57	1.87476								0	0	0
GGGACCCGGT	3.20542			639.012	0.734376	618.698	0.438199	693.378	0.197778						0	0	0
CCGGGAGGCC	7.77416			703.928	1.85558	701.053	0.96224	722.802	0.806558						0	0	0
AGGCCCCCGG	6.29932			687.864	1.95591	616.446	1.03727								0	0	0
CGGGGCGAAA	3.64029			664.047	1.77389										0	0	0
CCCGGGCCAG	8.44729			683.547	2.52705	716.672	1.08579	710.535	0.344679						0	0	0
GGGGCGGCGC	9.72358			631.651	2.78929	672.946	1.58652	663.278	0.731002						0	0	0
CTGCCGGGCT	5.07011			773.053	1.74308	727.543	0.937847	773.823	0.144328						0	0	0
TTCCCGGGCT	2.36804			699.958	0.919934										0	0	0
GGGTCCCTGA	4.91832			670.951	1.2749	709.233	0.773804	526.789	0.297438						0	0	0
CCCGTCCGGA	8.94763			623.753	2.76144	692.2	1.92484								0	0	0
GTCCGGAGTG	0.760728														0	0	0
GGCCGGGTAG	2.34053			645.751	0.754625	553.501	0.106298								0	0	0
GCCCGGAAAT	2.64296			661.347	0.959527	573.514	0.0929048	400.326	0.0836724						0	0	0
CCCCTGCCGG	3.60398			657.695	1.12922	545.448	0.6535								0	0	0
TCCGGGCGCC	11.8838			658.996	6.20634										0	0	0
GGGGGGCCGG	20.3347			650.306	8.76737	706.551	2.26326								0	0	0
AGCCCCCGGA	44.4442			613.464	16.4781	678.248	5.77779	733.363	2.72594						0	0	0
CGAACCCGGA	11.3194	0.52	921.9	640.484	2.93802	672.213	2.75892								0	0	0
CGCCCGGGCC	5.98012			650.892	2.7818										0	0	0
GCGCCGGGCG	2.36939			696.806	0.407079	602.869	0.247114	664.435	0.228981						0	0	0
CAGGGCCCGG	25.4178			670.192	12.9128										0	0	0
AGGGGGGCGC	4.58756			634.881	1.39883			691.93	0.419397						0	0	0
CCCCGGGGAA	20.3938			713.924	6.64975	595.547	3.63622								0	0	0
TCCCGGGGTA	6.20714			721.323	1.36944	741.697	1.06524	679.426	0.586683						0	0	0
GGGGTCCCGG	3.57229			693.606	1.15174	615.148	0.134399	575.61	0.13077						0	0	0
CCCCGGGGTC	21.1932			837.731	6.31208	703.564	5.20993	746	1.99585						0	0	0
CCCGGGGTTC	24.2823			731.927	11.4806	601.485	0.688265								0	0	0
CCCGGGGCGA	14.1803			710.814	5.53774	624.236	0.612723	648.888	0.404866						0	0	0
CCCGGGGAGC	30.7581			715.449	8.48523	713.653	7.26212								0	0	0
CCCGGGCGGA	17.8895			706.2	6.44642	691.876	1.58861	717.414	0.599396						0	0	0
CCCCGGGCGC	28.3775			711.066	13.1129										0	0	0
CTCCCGGGGT	26.2262			697.206	7.82977	725.92	5.01582	542.858	1.13107						0	0	0
CCGGGCCGGA	10.9262	0.29	907.7	655.515	5.55919										0	0	0
CCGGGCGAAG	15.1488			704.456	6.86293										0	0	0
GCCGGGGCGC	1.95996			726.692	0.446474	619.515	0.39803								0	0	0
CCGGGGAGCG	5.02995			701.403	1.52736	606.521	0.729364								0	0	0
CCCGGGGGTC	11.6259			707.993	3.06261	603.295	0.409263								0	0	0
GTCCGGGAAT	3.9157	0.02	901.9	657.281	1.06427	684.996	0.536033	756.144	0.203672						0	0	0
GCCGGGAATG	37.3194			648.503	20.7225										0	0	0
CCCGGGTCCC	9.19606			684.577	2.53398	732.997	1.67444	792.02	0.168388						0	0	0
GCCGGGAGCG	3.51058			656.082	1.35282										0	0	0
CCGGGCGCGC	4.86749			699.438	1.78834	613.783	0.330912								0	0	0
GCCCGGGCGC	2.91776			734.198	0.678884	633.983	0.665948								0	0	0
GACCCCGGGG	17.5637			682.373	5.94154	717.894	2.78351								0	0	0
GCCTGGGGTA	4.49855			705.841	1.41392	625.997	0.709083								0	0	0
GTATCCCGGG	2.47324			708.852	0.513809	544.029	0.221495	621.752	0.1802						0	0	0
CCCCGGGGCC	23.7343			703.781	11.4438										0	0	0
AGCCGGGGCG	1.48532			656.503	0.471367										0	0	0
CGTTCCGGGG	2.91046	0.02	858.3	700.243	0.851645	590.668	0.348019								0	0	0
CCCGGGCGGG	10.0474			695.108	2.81327	714.547	2.00439								0	0	0
CCGGGATGCC	14.2108			673.127	3.28417	719.705	3.20186	774.441	0.32346						0	0	0
CGCCCGGGGA	11.0449			697.722	3.00801	711.55	2.45227								0	0	0
CCCGGGGGGA	21.8352			706.182	10.1646										0	0	0
GCCGGGAATC	2.817			658.195	1.01884										0	0	0
AGCGCGGGCG	12.6005			678.815	3.80898	699.343	2.46972								0	0	0
ATCCCGGGCC	38.5384			715.371	18.3466										0	0	0
CCCCCCGGGA	71.9041			712.61	25.0105	740.048	5.72117	705.129	5.6419						0	0	0
[truncated: 661 more rows]
