# Supplementary material for: Chemistry-Informed Machine Learning Enables Discovery of DNA-Stabilized Silver Nanoclusters with Near-Infrared Fluorescence
Source: ACS Nano. 2022 Sep 20;16(10):16322–31. doi: 10.1021/acsnano.2c05390 (PMC9620400; doi:10.1021/acsnano.2c05390)
Supplement: Supplementary file 3 — nn2c05390_si_003.xlsx [file nn2c05390_si_003.xlsx]

## Sheet: Sheet1
Dark_Green					Dark_Red					Dark_Far Red					Dark_NIR					Green_Red					Green_Far Red					Green_NIR					Red_Far Red					Red_NIR					Far Red_NIR
feature	average	stdev	occurences		feature	average	stdev	occurences		feature	average	stdev	occurences		feature	average	stdev	occurences		feature	average	stdev	occurences		feature	average	stdev	occurences		feature	average	stdev	occurences		feature	average	stdev	occurences		feature	average	stdev	occurences		feature	average	stdev	occurences
t_2a	2.9226	1.8064	10		c_0g	5.82922	2.44915	10		c_2g	6.36344	2.17197	10		g_0g	4.02842	3.17664	10		g_0c	5.43337	2.95933	10		g_0g	6.11884	3.13263	10		g_0g	5.127	3.88133	10		g_0g	5.50122	3.32921	10		c_2c	3.25895	3.21947	10		Max_Shadow	4.46771	2.19456	0
c_1c	2.0915	1.53274	10		g_0c	4.90598	2.06816	10		g_0g	3.27949	1.25959	10		Max_Shadow	1.57049	0.862709	0		c_0g	3.25379	1.60362	10		c_1g	1.59602	0.996007	10		Max_Shadow	1.25486	0.62453	0		g_0c	1.40829	0.783853	10		g_0c	1.91265	1.29101	9		a_0c	2.11111	1.94348	8
c_0c	1.78488	1.43459	10		c_0c	1.44154	0.708749	10		c_0c	2.73415	0.986971	10		c_0g	1.49359	1.21455	9		a_2a	1.32504	0.777349	10		a_2a	1.55288	0.72195	10		g_4g	0.612711	0.473592	4		c_2g	1.25238	0.976641	10		Max_Shadow	1.80362	0.8798	0		c_1c	1.73552	1.69446	9
Max_Shadow	1.63404	0.768063	0		t_0t	0.907773	0.414511	10		c_0g	2.09855	0.848232	10		g_2c	1.32935	1.06019	8		g_1c	0.377723	0.254195	8		c_0c	0.890922	0.425699	10		a_2g	0.513596	0.229002	5		a_0c	1.21857	0.931314	10		g_0g	1.78594	1.58687	10		c_0c	1.315	1.44265	5
t_4t	1.58035	1.37342	9		a_1t	0.466483	0.271826	10		g_0c	2.05063	0.747269	10		g_3c	0.686344	0.756746	8		c_1g	0.317417	0.413531	10		c_0g	0.738139	0.610258	10		c_0a	0.376117	0.411178	6		a_3g	1.06306	0.985731	10		c_1c	0.858229	1.02067	7		c_4g	1.21059	1.06074	3
c_0g	1.13674	0.494624	9		t_3t	0.389665	0.260843	10		g_3c	1.04489	0.532758	10		c_0a	0.576277	0.582293	7		t_1a	0.303765	0.43764	9		g_0c	0.498337	0.415556	10		g_5g	0.369113	0.586255	4		c_0c	0.760531	0.543277	10		a_0g	0.574407	0.574425	7		c_3g	1.07075	0.986849	3
g_0t	1.11632	0.835452	10		g_3c	0.0720667	0.170193	10		g_1g	0.690768	0.340602	10		t_2a	0.468662	0.271891	2		a_1t	0.261956	0.189534	7		Max_Shadow	0.283351	0.177251	0		g_2c	0.336996	0.362646	6		Max_Shadow	0.552149	0.302388	0		g_2c	0.394235	0.289446	1		t_0t	0.802155	0.385365	0
t_0t	0.955228	0.846375	9		Max_Shadow	0.0670427	0.0678509	0		a_1t	0.644693	0.400488	10		c_2g	0.39708	0.517487	8		Max_Shadow	0.207255	0.226436	0		c_2g	0.166989	0.256219	7		c_1g	0.288032	0.349659	3		c_2c	0.450364	0.355091	10		c_0a	0.280247	0.329328	1		g_5a	0.7879	0.339272	0
c_1a	0.942409	0.689397	8		c_2g	0.0341525	0.11279	10		t_0t	0.36826	0.210799	10		a_0t	0.342383	0.469077	6		t_3t	0.170057	0.330282	10		g_1c	0.13777	0.256314	5		g_1c	0.277513	0.272681	3		c_0g	0.260828	0.333532	10		c_6c	0.223207	0.333739	2		g_0c	0.778692	0.669511	4
t_3t	0.622415	0.70049	5		c_1c	-0.0478563	0.139836	10		a_3t	0.352434	0.289649	10		t_1a	0.307308	0.252894	2		c_0c	0.10405	0.129097	8		a_6t	0.108108	0.243554	9		a_0g	0.23115	0.221781	4		c_4g	0.12938	0.103572	0		a_4c	0.219157	0.40225	5		c_2c	0.735657	0.860998	2
a_5t	0.5097	0.462381	6		c_1g	-0.0545602	0.0534484	0		t_6t	0.300296	0.289474	10		g_1c	0.289202	0.278907	1		a_0t	0.103418	0.169523	4		c_3g	0.0803454	0.194331	9		a_6g	0.203226	0.211593	3		g_6c	0.122181	0.161405	1		t_6a	0.21625	0.230632	3		c_5g	0.586972	0.314364	0
c_3c	0.358364	0.425329	4		t_2g	-0.0616529	0.0366858	0		t_2a	0.24836	0.199944	10		a_2g	0.262358	0.128722	1		g_3c	0.0767477	0.115888	5		g_1g	0.0615985	0.179364	7		c_0g	0.19431	0.115813	1		t_2c	0.0830793	0.0778897	0		c_4g	0.194392	0.203831	2		a_0g	0.318962	0.361652	2
t_1g	0.35012	0.542768	4		a_3t	-0.0680188	0.0316173	0		t_1t	0.151895	0.171746	10		g_5g	0.246541	0.512655	2		c_2c	0.0732252	0.100972	4		c_0a	0.00931179	0.148255	5		a_8g	0.167623	0.185196	3		c_0a	0.0783412	0.31338	8		c_3c	0.148118	0.108193	0		g_8c	0.314661	0.291271	0
a_1t	0.303174	0.463434	8		t_2a	-0.0696187	0.0459268	0		g_1c	0.10446	0.253415	10		g_1g	0.226865	0.431256	4		a_0a	0.0617656	0.115431	4		g_4g	-0.00157432	0.128637	5		c_2g	0.159714	0.181145	3		g_5c	0.0768851	0.0694836	1		g_1a	0.145877	0.15859	0		c_6a	0.299179	0.329534	1
c_3a	0.297715	0.207118	0		g_0t	-0.0708333	0.0953909	10		Max_Shadow	0.0823027	0.104707	0		g_2g	0.181881	0.264733	1		t_4a	0.0617646	0.0954834	2		a_3a	-0.0025681	0.120074	5		a_1t	0.134686	0.221292	5		g_6g	0.0690737	0.0553134	0		a_2g	0.139263	0.148234	0		g_1a	0.24669	0.204569	0
a_1c	0.290646	0.202002	1		t_2t	-0.0715277	0.0238026	0		c_2a	0.00244444	0.107414	10		a_7t	0.142501	0.066361	0		a_3a	0.0616703	0.138405	4		a_2g	-0.0326677	0.0340862	0		g_7t	0.132218	0.182005	3		g_1c	0.0686561	0.265946	8		c_6a	0.12018	0.242906	4		t_3c	0.231554	0.271151	1
t_0g	0.286853	0.48581	1		g_1t	-0.0748358	0.0163233	0		c_5g	-0.0304504	0.198629	10		a_1t	0.126487	0.312209	6		t_0t	0.0398381	0.130507	3		a_0c	-0.0335231	0.0548863	0		g_3c	0.127835	0.241205	3		g_8g	0.0674237	0.28267	0		c_0c	0.10523	0.198852	2		g_6a	0.231087	0.27579	0
c_5c	0.274405	0.477335	6		c_3c	-0.0761601	0.0398158	2		g_2g	-0.0403169	0.168513	10		c_3t	0.096938	0.138645	2		g_0g	0.028481	0.148686	7		c_1a	-0.033634	0.0285001	0		a_2a	0.125237	0.17625	2		a_2c	0.061591	0.193549	7		c_5a	0.0944762	0.160191	0		c_1g	0.226837	0.215349	0
t_1a	0.261295	0.281427	2		t_8t	-0.0771826	0.167604	1		a_7t	-0.081509	0.0414062	0		c_1g	0.0843225	0.303545	1		t_5t	0.0269188	0.0998166	1		g_2g	-0.0415005	0.157409	6		t_3g	0.107048	0.158367	2		g_2c	0.0528445	0.140988	2		a_6g	0.0689141	0.130363	1		g_1g	0.204791	0.215443	0
c_2a	0.247096	0.188811	0		t_1t	-0.0787034	0.0465839	0		a_3a	-0.0875622	0.043811	0		t_1t	0.0825549	0.103495	0		t_8t	0.0180473	0.0587719	0		c_1c	-0.0428094	0.0560458	2		g_2g	0.0911056	0.163402	2		c_6c	0.0519518	0.103426	0		c_2g	0.0650171	0.122076	0		a_0a	0.202022	0.250214	0
t_2t	0.211242	0.274854	1		a_1c	-0.0791446	0.0315223	0		a_1a	-0.0899221	0.0608407	0		t_4t	0.0795814	0.138807	2		a_0g	0.014939	0.130244	6		a_5t	-0.0434928	0.116816	1		a_7a	0.0890712	0.0977311	1		g_1g	0.0489992	0.222363	2		a_3c	0.0536416	0.125774	0		c_0g	0.165912	0.154728	0
c_0a	0.205784	0.173256	0		t_6a	-0.0794419	0.0216932	0		c_2c	-0.0899279	0.0655205	0		g_4g	0.0794168	0.0859869	0		a_5t	0.0128152	0.144396	1		g_3c	-0.0448539	0.137027	2		g_6g	0.0670371	0.175256	2		c_1g	0.0440895	0.101871	0		g_5g	0.0488838	0.101012	0		g_2t	0.14381	0.202985	0
g_0a	0.191445	0.185902	0		a_2a	-0.0813293	0.0268537	0		g_2c	-0.0902711	0.177937	10		g_5a	0.0788678	0.104005	0		c_3c	0.00892748	0.101647	2		a_1g	-0.0465195	0.0258594	0		c_1a	0.0560937	0.368535	3		c_1c	0.0370643	0.0525447	0		a_1g	0.0359814	0.126596	0		c_2a	0.11088	0.181395	0
a_2c	0.175942	0.184785	2		c_1t	-0.0824397	0.0546909	1		t_1a	-0.102033	0.161954	10		t_1c	0.069382	0.176879	3		g_0a	0.00827368	0.0948717	0		c_2c	-0.0489232	0.0480421	1		g_1g	0.034207	0.171315	0		c_1a	0.0261742	0.316358	3		c_3t	0.0344503	0.132216	0		t_4g	0.108972	0.26079	0
a_0t	0.152133	0.150367	0		c_4g	-0.0827831	0.0248874	0		a_6t	-0.103069	0.0733383	1		t_3t	0.0642259	0.12806	1		a_7a	0.00630852	0.0756066	0		g_0a	-0.0496689	0.0347936	0		a_3g	0.025187	0.0626494	0		c_3g	0.0127228	0.326712	10		c_0g	0.0185283	0.219093	3		c_7c	0.0622217	0.193409	0
c_2t	0.144633	0.169994	1		g_2a	-0.0844117	0.0160082	0		c_3t	-0.106221	0.0438554	1		c_2t	0.0521908	0.152444	1		c_1c	0.00299995	0.0968061	0		a_3g	-0.049827	0.0920539	1		t_6t	0.0209526	0.118672	0		c_3a	0.00458419	0.2277	7		a_1t	0.0167526	0.0773946	0		c_2g	0.0481844	0.190063	0
a_1a	0.127211	0.163677	2		t_8a	-0.0851132	0.0425399	0		t_2c	-0.114645	0.0590028	0		a_0g	0.0466107	0.0919178	1		g_2c	-0.00308114	0.119384	2		a_3t	-0.0504685	0.0972891	1		t_5t	0.0150527	0.111157	1		g_1a	0.00309663	0.0602251	0		c_1a	0.00585779	0.146306	0		g_0t	0.0431753	0.180218	0
g_0c	0.125755	0.145658	0		c_5a	-0.0853117	0.0228316	0		t_3t	-0.11638	0.0598695	0		a_2t	0.0195019	0.12939	0		a_3t	-0.00729149	0.119805	4		a_1a	-0.0516436	0.149408	6		a_0t	0.0148546	0.0988525	1		t_0g	0.00228748	0.171437	1		g_1g	0.000329976	0.153907	1		t_6a	0.0404132	0.177008	0
t_6t	0.110282	0.192533	1		g_0a	-0.0854801	0.0782386	10		t_7t	-0.11942	0.0290986	0		g_7t	0.0190141	0.127548	0		c_3g	-0.00778442	0.110848	4		a_4a	-0.0630729	0.117961	2		a_4a	0.000941915	0.0748887	0		c_2a	-0.00382218	0.0558526	0		a_5c	-0.00191539	0.113566	0		c_7g	0.0356069	0.204067	0
t_2c	0.107194	0.131392	0		a_5g	-0.0882116	0.049808	0		g_0t	-0.119672	0.0839912	1		c_3a	0.0025154	0.109242	0		a_1a	-0.0124927	0.0483673	0		a_5g	-0.0699766	0.0409944	0		a_1a	-0.00294464	0.0545159	0		g_7a	-0.00868744	0.0500016	0		g_5a	-0.00832348	0.189997	1		g_5g	0.0226831	0.224375	1
a_5c	0.0838746	0.174223	1		t_0c	-0.088968	0.0333239	0		c_1a	-0.120461	0.0271749	0		t_6g	0.00113744	0.0743182	0		a_5c	-0.0182153	0.0650809	0		t_3a	-0.0706225	0.0577431	0		a_2t	-0.00865544	0.0995736	1		a_5c	-0.00934153	0.0672569	0		c_5c	-0.0121997	0.153982	0		a_1c	0.0207306	0.24474	1
c_4t	0.0816912	0.179223	2		g_0g	-0.0896832	0.0257516	0		c_3c	-0.12074	0.0443071	1		a_5t	-0.00203692	0.0711083	0		c_6c	-0.0223842	0.0786077	0		g_4c	-0.0710401	0.155562	4		a_3a	-0.0172022	0.0470101	0		c_6g	-0.0160183	0.0512458	0		a_3g	-0.0129028	0.117896	1		g_0g	0.0180566	0.147992	0
a_7t	0.0358964	0.102307	0		g_6g	-0.090172	0.0166118	0		g_0a	-0.122785	0.047945	0		t_1g	-0.00309003	0.05586	0		c_2g	-0.0305126	0.105627	4		a_2t	-0.0715956	0.0420112	0		a_6t	-0.0181367	0.0621979	0		g_2g	-0.0180364	0.0650246	0		g_1c	-0.018637	0.0970331	0		a_2c	0.0138967	0.170289	0
a_5a	0.0259122	0.108839	0		a_2c	-0.0904536	0.0172147	0		a_4t	-0.124954	0.0129846	0		t_4a	-0.0114222	0.0901553	0		t_0g	-0.031596	0.194961	4		a_1t	-0.0741147	0.0715479	0		t_0t	-0.0185343	0.0748354	1		g_4c	-0.0225436	0.0416196	0		a_0t	-0.0198412	0.13579	1		c_3c	0.00664865	0.163875	0
t_4a	0.00488194	0.14192	1		c_0t	-0.0909803	0.0227788	0		g_4t	-0.127274	0.0616935	0		g_2a	-0.0117459	0.0886288	0		a_0c	-0.0396959	0.0626732	0		c_6g	-0.076154	0.106222	3		t_1a	-0.0232864	0.0622436	0		c_8a	-0.0232572	0.0601932	0		t_0c	-0.0208699	0.0831892	0		g_0a	0.00614484	0.209815	0
g_1t	0.00290987	0.109488	0		c_8g	-0.0915881	0.0180448	0		c_3g	-0.128276	0.0526257	2		c_2c	-0.0159917	0.126396	1		t_0c	-0.0417295	0.0718321	3		g_5g	-0.0774707	0.0443163	1		g_2a	-0.0243354	0.0700374	0		c_3c	-0.0233409	0.048754	0		c_3a	-0.0249502	0.100675	0		c_5t	-0.00289128	0.17549	0
g_4t	-0.00856956	0.112973	0		g_8c	-0.0916154	0.0437712	0		c_4g	-0.130334	0.0485108	0		c_0c	-0.0176662	0.0931047	0		g_8c	-0.042657	0.133513	0		g_5c	-0.0775095	0.0659472	0		a_4c	-0.0295449	0.0579139	0		a_0g	-0.0243809	0.0495459	0		g_8c	-0.027895	0.106999	0		g_2g	-0.0184687	0.167659	0
a_4a	-0.0112296	0.101151	0		t_0g	-0.0917714	0.0900507	2		t_2t	-0.130635	0.0682024	0		a_8g	-0.0188081	0.114178	0		t_3a	-0.0428104	0.0547785	0		c_3c	-0.0783648	0.0261751	0		g_4a	-0.0317231	0.0606943	0		g_3g	-0.0244385	0.050972	0		t_7c	-0.0307498	0.105895	0		g_3g	-0.022119	0.163521	0
c_8a	-0.0172737	0.12211	0		t_6t	-0.0945085	0.0983022	0		c_1c	-0.13234	0.138057	10		t_5a	-0.0243744	0.0893831	2		t_2g	-0.0478275	0.0317818	0		a_5a	-0.0819202	0.0497393	0		g_5a	-0.0326771	0.0538197	0		c_4t	-0.026358	0.0414903	0		c_7c	-0.0348418	0.114234	0		g_2c	-0.0274923	0.147745	0
a_3g	-0.0220151	0.136341	0		t_7t	-0.0949443	0.0104098	0		a_2t	-0.133306	0.0222656	0		t_5t	-0.0263145	0.0958859	0		g_4c	-0.0480565	0.221785	2		g_8c	-0.084262	0.154144	4		a_1g	-0.0376797	0.048835	0		a_1a	-0.0284346	0.126786	1		g_1t	-0.0438399	0.104357	0		a_2g	-0.0361128	0.168812	0
a_2a	-0.0226016	0.101159	0		c_3g	-0.0962267	0.0638727	1		a_0t	-0.134068	0.0222771	0		g_8g	-0.0400167	0.0932195	0		c_5c	-0.0497705	0.0811398	2		a_7a	-0.0847686	0.0371391	0		g_7a	-0.0419231	0.0756929	0		a_1t	-0.0333911	0.0421906	0		g_4g	-0.0468845	0.100413	0		g_4c	-0.0373422	0.145501	0
a_6c	-0.0239149	0.16407	1		t_3a	-0.0965211	0.0432238	2		t_4t	-0.134711	0.0840685	10		a_6t	-0.0420438	0.0878354	0		g_4g	-0.0585224	0.0492159	1		c_5g	-0.0851331	0.194901	5		a_5g	-0.0458556	0.0556521	0		g_0a	-0.0471161	0.0298059	0		t_3g	-0.0488537	0.0960011	0		c_8g	-0.0409273	0.165585	0
c_2g	-0.0266924	0.147612	1		g_4c	-0.0973458	0.0182383	0		a_5g	-0.134806	0.0618267	2		g_0c	-0.0434315	0.0734473	0		t_6c	-0.0612765	0.049193	1		g_2c	-0.0867819	0.0868754	4		a_4t	-0.0487275	0.0684954	0		g_3c	-0.0563282	0.0433823	0		c_2a	-0.0521012	0.106758	0		c_4c	-0.046174	0.1474	0
a_3c	-0.027255	0.114314	0		a_3a	-0.0980114	0.0149634	0		t_3g	-0.143559	0.0160598	0		a_0c	-0.0445794	0.089116	0		a_7t	-0.0681878	0.0826475	0		t_0c	-0.0868559	0.0444853	1		c_0c	-0.0492978	0.0693597	1		c_5c	-0.0691763	0.0445198	0		a_0c	-0.054903	0.0932591	0		g_7c	-0.0491212	0.150137	0
a_7a	-0.041878	0.129913	0		t_4a	-0.0990012	0.0308843	2		a_2a	-0.144126	0.152049	10		c_4t	-0.0463649	0.086268	1		a_6t	-0.0684662	0.0704385	1		g_0t	-0.0876338	0.0388174	0		a_5t	-0.055673	0.0665525	0		c_4a	-0.0696438	0.045898	0		g_0t	-0.0615895	0.161965	1		g_1c	-0.0577801	0.138176	0
g_5c	-0.0431479	0.148833	0		a_0c	-0.100529	0.146641	10		a_1c	-0.146451	0.023961	0		g_4c	-0.0548874	0.0788171	0		a_1g	-0.0693895	0.0618549	0		a_0t	-0.0877294	0.0212317	0		g_0t	-0.0574086	0.0687774	0		a_1g	-0.0717929	0.0489902	0		c_2t	-0.0617708	0.0904245	0		g_2a	-0.0712444	0.157065	0
t_1t	-0.0633564	0.1028	0		t_1g	-0.101186	0.0558655	2		c_2t	-0.147614	0.0275805	0		c_5c	-0.0583491	0.136583	0		c_4c	-0.0743884	0.0386096	0		t_3t	-0.0892352	0.0560432	2		a_0c	-0.0582469	0.0585351	0		t_4a	-0.0827339	0.0472314	0		g_0a	-0.0646727	0.100477	0		c_6c	-0.0917876	0.170319	0
c_2c	-0.0764922	0.0984658	0		g_6c	-0.106409	0.0243429	0		t_1g	-0.148247	0.0219828	0		a_1a	-0.0661123	0.0615348	0		a_4t	-0.0761267	0.035693	0		g_6c	-0.0902903	0.0438135	1		g_3a	-0.0612309	0.0549585	0		g_3t	-0.0860545	0.0519445	0		g_2g	-0.0655202	0.0730944	0		g_6c	-0.095417	0.152417	0
g_6t	-0.0824237	0.0956526	0		g_2c	-0.107052	0.0147722	0		c_6g	-0.152222	0.0475021	1		t_2t	-0.0724624	0.0683289	0		a_3c	-0.077467	0.0389295	0		a_0a	-0.0904306	0.0335811	0		g_1a	-0.0616444	0.0682889	0		a_0t	-0.10398	0.0493082	0		c_4t	-0.0669585	0.13505	0		g_4g	-0.0971103	0.129394	0
a_0c	-0.0912894	0.0909287	0		c_5g	-0.108161	0.0157869	0		t_3a	-0.153772	0.0166681	0		g_4a	-0.0787485	0.0903729	0		t_8g	-0.0812332	0.0731945	0		t_8t	-0.092683	0.036987	0		t_7g	-0.0662303	0.0901347	0		t_1g	-0.104077	0.0420918	0		a_7a	-0.0774793	0.0973268	0		c_4t	-0.110498	0.182858	0
a_4c	-0.0934647	0.104719	0		t_1c	-0.109678	0.0149891	0		g_8c	-0.155504	0.126296	9		g_1a	-0.0816123	0.093154	0		g_2g	-0.0814582	0.0651645	1		t_8c	-0.0973825	0.0645632	0		c_4c	-0.0662633	0.0667364	0		c_7c	-0.106809	0.0338761	0		a_6t	-0.078881	0.0659544	0		t_8g	-0.130336	0.127364	0
g_3a	-0.106611	0.11059	0		c_4a	-0.113332	0.0220882	0		a_3g	-0.15601	0.044232	1		t_7a	-0.0906608	0.0519162	0		t_7g	-0.0834103	0.0835248	0		t_2t	-0.099321	0.0182803	0		c_2c	-0.0678848	0.0596181	0		g_4a	-0.106929	0.0444765	0		c_8g	-0.0792851	0.112799	0		t_0c	-0.132233	0.137934	0
c_1t	-0.108952	0.108806	0		a_0g	-0.113932	0.0137442	0		t_8t	-0.157122	0.0141625	0		a_3a	-0.0914164	0.0478132	0		c_4g	-0.0837722	0.0969414	2		c_5a	-0.0996832	0.0265285	0		g_0a	-0.0703199	0.042156	0		a_3t	-0.111049	0.0373402	0		g_3c	-0.0801987	0.0813635	0		t_5g	-0.139215	0.146123	0
t_7a	-0.110363	0.110958	0		g_6a	-0.11439	0.0129738	0		t_5t	-0.157339	0.0162023	0		t_0g	-0.093266	0.0625172	0		g_5c	-0.0844456	0.120133	4		t_1a	-0.102579	0.0652974	1		t_5g	-0.0706166	0.0625643	0		c_4c	-0.119117	0.0291122	0		c_1g	-0.0870669	0.0679443	0		a_1t	-0.143727	0.139945	0
g_1g	-0.110786	0.133252	0		c_0a	-0.11653	0.0121117	0		g_2t	-0.158412	0.0160726	0		c_4c	-0.10113	0.101455	0		t_5a	-0.0923883	0.0381751	0		a_0g	-0.106089	0.0225766	0		c_2t	-0.0748585	0.0530266	0		c_8c	-0.120376	0.0420875	0		a_3a	-0.0902886	0.0936443	0		t_1c	-0.148977	0.12091	0
t_3g	-0.111649	0.0957463	0		g_1a	-0.119079	0.0107478	0		a_6c	-0.158912	0.0336939	0		t_0c	-0.105616	0.0589335	0		g_5g	-0.0931911	0.0545922	1		t_6t	-0.109034	0.0190073	0		c_5t	-0.0871633	0.0446797	0		c_5a	-0.122759	0.0324156	0		g_4a	-0.0922942	0.0827735	0		a_4c	-0.150986	0.133561	0
t_5c	-0.126155	0.102565	0		g_7c	-0.120654	0.0453141	2		a_4a	-0.160558	0.0247371	0		a_2a	-0.106241	0.0480036	0		t_0a	-0.0934015	0.049325	0		c_4g	-0.109997	0.0352115	0		a_3t	-0.0884858	0.0625125	1		c_6a	-0.13821	0.0427007	0		t_0t	-0.0926348	0.0862994	0		g_3t	-0.151596	0.103267	0
g_7g	-0.127944	0.164462	1		t_3c	-0.123493	0.0116608	0		t_0c	-0.162737	0.0151984	0		t_0a	-0.106886	0.0480149	0		g_6g	-0.102655	0.0429674	0		c_5c	-0.110356	0.0220368	0		c_3t	-0.0901511	0.0709785	0		a_4g	-0.14034	0.0287411	0		c_5g	-0.0969114	0.0954758	0		c_6g	-0.154924	0.153014	0
t_0c	-0.131837	0.0891451	0		c_3a	-0.124076	0.0141907	0		g_4g	-0.165344	0.0640881	1		a_4t	-0.109136	0.0575567	0		g_7g	-0.104335	0.0493045	0		t_2a	-0.110771	0.113757	4		a_3c	-0.0924513	0.0636625	1		t_2g	-0.140811	0.0371756	0		c_4a	-0.104425	0.0802895	0		a_3c	-0.164794	0.139694	0
a_5g	-0.147897	0.0903046	0		c_7c	-0.126353	0.0183186	0		g_3a	-0.167222	0.0212834	0		t_6t	-0.110011	0.0590789	0		a_6a	-0.106853	0.0359176	0		g_8t	-0.111946	0.0426349	1		c_6g	-0.099967	0.0661375	1		a_3c	-0.14193	0.0456171	0		t_4g	-0.107547	0.104058	0		a_6g	-0.166732	0.134096	0
t_2g	-0.1593	0.0859709	0		g_7a	-0.127031	0.0174616	0		t_2g	-0.167669	0.0116147	0		a_3t	-0.111283	0.0654491	0		c_5g	-0.107978	0.0511997	0		c_3t	-0.112073	0.0306541	0		t_0a	-0.101924	0.0422949	0		g_2t	-0.142397	0.0336985	0		t_1c	-0.122343	0.0833208	0		a_1a	-0.170969	0.135594	0
c_0t	-0.159906	0.079609	0		t_5a	-0.12802	0.0107146	0		a_4g	-0.168414	0.0309223	0		a_3g	-0.116946	0.0590165	0		a_5a	-0.108312	0.0508863	1		t_0t	-0.112695	0.0172006	0		t_8t	-0.102341	0.0625368	0		t_3c	-0.149406	0.0327303	0		t_1g	-0.123417	0.0540942	0		g_1t	-0.171056	0.154743	0
a_8a	-0.165393	0.0953216	0		g_8a	-0.129017	0.0354511	0		a_0c	-0.16989	0.0139679	0		c_1t	-0.122055	0.0651026	0		a_2g	-0.109254	0.0376503	0		c_7g	-0.114195	0.0333454	0		t_2t	-0.106618	0.0485706	0		a_4c	-0.150614	0.0352998	0		a_2c	-0.123424	0.0796109	0		a_1g	-0.1787	0.121559	0
g_4c	-0.166161	0.0861302	0		c_1a	-0.129299	0.0667925	9		g_4c	-0.171371	0.115732	2		g_0t	-0.122696	0.0542828	0		t_5g	-0.10962	0.0347739	0		g_6g	-0.114299	0.038502	1		c_5c	-0.107816	0.0522841	0		c_5g	-0.151629	0.0319891	0		g_7g	-0.127066	0.0665748	0		c_8a	-0.182891	0.108614	0
a_3a	-0.175358	0.0810313	0		a_5t	-0.129935	0.0827225	2		t_4a	-0.171476	0.0148927	0		g_3a	-0.127547	0.061163	0		c_7g	-0.112794	0.0404637	0		c_5t	-0.114705	0.0227275	0		a_5c	-0.112111	0.0485953	0		a_0a	-0.157149	0.0333423	0		c_3g	-0.132066	0.0634023	0		g_4a	-0.191219	0.114823	0
c_6c	-0.1765	0.0878809	0		a_3g	-0.130186	0.0108901	0		g_3g	-0.172072	0.041654	0		g_2t	-0.132663	0.0583151	0		g_7c	-0.114907	0.0393351	0		c_4c	-0.11605	0.0383382	0		t_1c	-0.115553	0.0780786	2		t_6c	-0.162149	0.0436261	0		g_2a	-0.132685	0.0727207	0		c_5c	-0.196399	0.133896	0
c_1g	-0.178773	0.0753431	0		a_1g	-0.130527	0.00918342	0		t_0g	-0.173218	0.120987	2		g_3g	-0.133071	0.0569085	0		c_3a	-0.115766	0.0322074	0		t_8g	-0.116288	0.0459949	0		t_3t	-0.115977	0.0442374	0		g_0t	-0.166649	0.0404458	0		t_2g	-0.146419	0.058108	0		a_7c	-0.199022	0.112079	0
a_0a	-0.181558	0.0792086	0		c_2t	-0.130916	0.0122996	0		c_7g	-0.174157	0.079889	2		t_3a	-0.134305	0.0632804	0		g_0t	-0.118143	0.0328318	1		g_3g	-0.118941	0.0214893	0		t_6a	-0.116279	0.057545	0		g_4g	-0.167092	0.0254365	0		a_8c	-0.147235	0.0846193	0		g_6g	-0.211269	0.140018	0
a_2t	-0.183144	0.0937398	0		t_7a	-0.132131	0.0091191	0		a_0g	-0.175251	0.015713	0		a_3c	-0.137232	0.0458855	0		c_4a	-0.118592	0.0274895	0		a_7t	-0.119732	0.0253504	0		c_4t	-0.120081	0.0424724	0		t_0c	-0.168336	0.0281663	0		a_2t	-0.151295	0.0645251	0		g_3c	-0.21223	0.0858289	0
g_2a	-0.184935	0.0855327	0		c_6g	-0.132477	0.0131804	0		c_8a	-0.175505	0.0258607	0		t_8t	-0.138596	0.0551577	0		c_7a	-0.120051	0.0288317	0		a_4t	-0.121903	0.0168554	0		c_0t	-0.121979	0.0364529	0		c_5t	-0.172596	0.0224425	0		a_0a	-0.153279	0.095691	0		g_5c	-0.215018	0.128439	0
t_3a	-0.184977	0.116579	0		g_5c	-0.13254	0.0151739	0		g_7c	-0.175569	0.111685	6		a_5a	-0.139556	0.0474746	0		g_7t	-0.123139	0.0359337	0		g_3a	-0.123283	0.0347934	1		c_1c	-0.122176	0.043152	0		a_2g	-0.173981	0.033023	0		g_3a	-0.155368	0.0588857	0		t_1g	-0.217078	0.111362	0
c_4a	-0.185026	0.0855514	0		g_4g	-0.132835	0.0130096	0		c_0t	-0.180196	0.0176469	0		t_0t	-0.14312	0.0462312	0		a_8t	-0.124501	0.0251026	0		c_2t	-0.124206	0.0237137	0		c_7g	-0.122433	0.0489933	0		c_3t	-0.1743	0.0230299	0		g_3g	-0.156863	0.0710235	0		a_3a	-0.221706	0.130384	0
t_8t	-0.185826	0.0871112	0		t_2c	-0.133943	0.0160989	0		c_1g	-0.180654	0.13467	2		a_0a	-0.148083	0.0588453	0		t_1t	-0.125631	0.0183246	0		a_4c	-0.125466	0.0212837	0		g_8c	-0.12402	0.0521159	0		a_2a	-0.174708	0.026502	0		g_4c	-0.158362	0.0743522	0		t_4a	-0.221976	0.117649	0
g_3t	-0.186198	0.0844003	0		a_5c	-0.135267	0.0136664	0		a_5a	-0.180735	0.0147378	0		c_1c	-0.148892	0.0630981	0		c_5t	-0.125688	0.0271892	0		t_2c	-0.129402	0.0176847	0		c_3c	-0.125887	0.0378526	0		g_3a	-0.177903	0.0247588	0		t_5g	-0.159601	0.076291	0		c_5a	-0.22669	0.123573	0
t_5a	-0.194133	0.0924425	0		c_6a	-0.135882	0.014127	0		c_5c	-0.181598	0.0271116	0		c_6t	-0.149595	0.049701	0		t_4t	-0.128772	0.025413	0		t_5g	-0.130296	0.0260272	0		t_2a	-0.126882	0.0428566	0		g_7t	-0.178136	0.0292937	0		g_3t	-0.160922	0.0718191	0		a_4g	-0.229561	0.100664	0
c_4c	-0.19822	0.111871	0		c_6c	-0.136116	0.121074	10		a_7c	-0.18161	0.0258163	0		c_7g	-0.151049	0.0570592	0		a_4c	-0.129114	0.0295327	0		g_7c	-0.130564	0.0262149	0		g_8g	-0.128629	0.0486384	0		g_2a	-0.183397	0.0230312	0		t_1a	-0.161704	0.0728527	0		a_6c	-0.232009	0.0893691	0
c_5t	-0.201711	0.0840195	0		g_5t	-0.137155	0.00769252	0		g_3t	-0.181746	0.0127296	0		c_1a	-0.152873	0.0471351	0		g_3a	-0.129198	0.0278027	0		t_7g	-0.131339	0.032355	0		a_6c	-0.129005	0.0406441	0		t_5c	-0.183859	0.0287726	0		t_5c	-0.161989	0.0634928	0		c_8c	-0.235991	0.112063	0
g_3c	-0.224378	0.0858234	0		g_4t	-0.13774	0.00925636	0		c_6a	-0.182139	0.0306194	0		t_3g	-0.152918	0.0544217	0		c_6g	-0.130197	0.0373745	0		c_6a	-0.131864	0.0222241	0		t_7c	-0.129407	0.0652763	0		g_5g	-0.185266	0.0266269	0		a_4g	-0.163886	0.0661176	0		t_7c	-0.236485	0.113879	0
t_1c	-0.224911	0.0741964	0		g_5g	-0.138063	0.0112533	0		t_5g	-0.18215	0.0149017	0		t_2g	-0.152974	0.0382551	0		g_1a	-0.131057	0.0325862	0		t_1g	-0.132947	0.0210554	0		a_0a	-0.12997	0.0376775	0		a_4t	-0.188821	0.0288609	0		t_4a	-0.169904	0.0638181	0		c_1a	-0.238483	0.0944961	0
t_7g	-0.225075	0.0960888	0		a_2g	-0.138188	0.00869165	0		g_5g	-0.183157	0.019215	0		g_6a	-0.156085	0.0494596	0		a_2t	-0.134516	0.044333	1		c_4t	-0.133609	0.0216119	0		t_4a	-0.130675	0.0488449	0		t_1c	-0.189314	0.0230563	0		a_5g	-0.177487	0.0563793	0		t_2c	-0.241162	0.0978779	0
c_3g	-0.228649	0.071482	0		g_2g	-0.138363	0.0104869	0		a_5t	-0.188123	0.134963	10		g_6g	-0.159746	0.0658409	0		g_3t	-0.135023	0.0332296	0		c_3a	-0.135978	0.0207001	0		g_7g	-0.133644	0.0457664	0		a_5t	-0.19015	0.0241896	0		g_7a	-0.181335	0.0587148	0		t_3g	-0.241671	0.102695	0
c_3t	-0.231572	0.0928101	0		t_1a	-0.139098	0.0781294	5		t_5a	-0.188813	0.0200921	0		g_3t	-0.160517	0.0521228	0		g_3g	-0.136269	0.0356207	0		t_6c	-0.136041	0.0268566	0		g_4c	-0.134102	0.0308338	0		t_3g	-0.192747	0.0257582	0		t_5t	-0.182984	0.0506629	0		a_7a	-0.242344	0.112737	0
a_2g	-0.234158	0.0714482	0		a_0a	-0.139099	0.00918861	0		c_0a	-0.189369	0.0906849	7		c_6g	-0.161888	0.0711324	0		t_8a	-0.136426	0.0358	0		g_4a	-0.136668	0.0191586	0		a_4g	-0.134149	0.033701	0		a_8a	-0.194576	0.0319088	0		t_0a	-0.186841	0.0509378	0		a_2a	-0.242905	0.0858491	0
a_6t	-0.234464	0.075697	0		g_4a	-0.140638	0.0125708	0		t_3c	-0.189954	0.0102449	0		g_0a	-0.163175	0.0444648	0		a_1c	-0.136606	0.0230465	0		t_2g	-0.137403	0.0275885	0		t_2g	-0.135342	0.0372149	0		a_1c	-0.194609	0.0226534	0		c_6t	-0.188236	0.063719	0		g_3a	-0.243136	0.103262	0
a_6a	-0.234632	0.0779519	0		c_4t	-0.140758	0.0116783	0		g_4a	-0.190101	0.0217782	0		a_4a	-0.164578	0.0428841	0		g_4t	-0.138643	0.0249576	0		t_7a	-0.137596	0.0223746	0		t_3a	-0.136711	0.0417022	0		t_6a	-0.195067	0.034091	0		g_6g	-0.188356	0.0577734	0		a_5c	-0.247297	0.102786	0
g_2t	-0.241634	0.0795303	0		t_4t	-0.141552	0.0109673	0		t_6a	-0.190419	0.0100097	0		c_5t	-0.165251	0.0439004	0		t_7t	-0.140247	0.025393	0		a_2c	-0.138426	0.0395532	0		c_6t	-0.140223	0.0333315	0		c_0t	-0.195073	0.0274864	0		a_1a	-0.191681	0.0464985	0		g_7g	-0.252485	0.104666	0
t_0a	-0.244573	0.069356	0		a_1a	-0.142075	0.00854968	0		c_1t	-0.191614	0.0121441	0		c_6a	-0.167317	0.0419171	0		c_7c	-0.1403	0.0378524	0		a_5c	-0.141563	0.0217156	0		t_5a	-0.140267	0.0454549	0		a_5g	-0.198491	0.0235534	0		c_4c	-0.192855	0.0530749	0		a_2t	-0.255545	0.10743	0
t_5g	-0.245171	0.0841392	0		g_6t	-0.142643	0.0086083	0		g_5t	-0.191898	0.0128094	0		c_0t	-0.167426	0.0509572	0		g_6c	-0.140469	0.0333669	0		a_8g	-0.142056	0.0546736	0		t_8c	-0.140335	0.0396555	0		a_2t	-0.201318	0.0226963	0		a_6a	-0.193141	0.0639187	1		a_5g	-0.260172	0.0860894	0
t_3c	-0.252059	0.0723857	0		c_7g	-0.14292	0.0141776	0		c_4c	-0.192016	0.0197616	0		c_2a	-0.168937	0.0481776	0		c_5a	-0.142602	0.0269671	0		g_1a	-0.143308	0.0158818	0		c_3a	-0.141212	0.0389501	0		g_6a	-0.202833	0.0215078	0		g_6c	-0.193303	0.0661114	0		c_1t	-0.260175	0.0970878	0
g_2g	-0.254454	0.0790114	0		a_7a	-0.143094	0.00995323	0		t_6g	-0.192351	0.0141271	0		t_7t	-0.169454	0.0468976	0		c_1t	-0.144816	0.0217617	0		t_4a	-0.143849	0.0192669	0		c_6c	-0.141896	0.0404631	0		t_3t	-0.204031	0.0263742	0		t_0g	-0.193597	0.0699483	0		t_2g	-0.261036	0.0961803	0
g_5a	-0.261565	0.0685959	0		t_4c	-0.143864	0.0084481	0		t_4g	-0.194622	0.0138258	0		a_2c	-0.169842	0.0503447	0		a_3g	-0.145546	0.0233491	0		g_7g	-0.145105	0.0304074	0		c_1t	-0.145042	0.0382227	0		g_5a	-0.205246	0.0204065	0		g_7c	-0.193962	0.0633988	0		t_5a	-0.262844	0.0795641	0
g_1a	-0.266876	0.0743665	0		t_5t	-0.143901	0.147314	1		g_2a	-0.196196	0.012281	0		c_6c	-0.169982	0.0497848	0		c_2a	-0.146082	0.0224628	0		a_7c	-0.145887	0.0253999	0		g_1t	-0.146242	0.0326178	0		c_8g	-0.205898	0.0309268	0		g_5c	-0.196604	0.0641122	0		c_0a	-0.26412	0.101265	0
g_7t	-0.26809	0.0868073	0		c_4c	-0.144823	0.009626	0		g_6c	-0.197486	0.160106	9		a_7a	-0.172536	0.0386264	0		t_2c	-0.146602	0.0254082	0		t_5c	-0.145899	0.0282338	1		a_5a	-0.147033	0.0295962	0		a_6t	-0.208916	0.0319579	0		g_6a	-0.197455	0.0712153	0		t_0g	-0.265005	0.0981369	0
g_1c	-0.268189	0.0823626	0		a_4g	-0.145007	0.00860491	0		c_5t	-0.199011	0.0128896	0		c_7t	-0.175853	0.0371562	0		c_1a	-0.148894	0.0261212	0		t_1c	-0.146559	0.0151012	0		g_4t	-0.147709	0.0323544	0		c_7t	-0.209378	0.0201513	0		a_8g	-0.199156	0.0515868	0		a_7g	-0.275845	0.0910352	0
a_3t	-0.270921	0.0666482	0		a_4c	-0.145098	0.010642	0		g_1a	-0.199781	0.010148	0		t_4c	-0.177838	0.0387494	0		t_3c	-0.149521	0.0300473	0		t_5t	-0.146837	0.0178379	0		t_3c	-0.148305	0.0359621	0		t_8t	-0.20955	0.0220958	0		g_8g	-0.19949	0.0529052	0		g_4t	-0.275962	0.093088	0
c_4g	-0.272625	0.0716372	0		a_6g	-0.146085	0.00759332	0		a_4c	-0.200031	0.0119308	0		t_3c	-0.178359	0.0377528	0		g_7a	-0.149539	0.0433421	0		a_4g	-0.148135	0.0185703	0		t_6g	-0.148622	0.0247492	0		g_5t	-0.213079	0.0235361	0		g_7t	-0.19972	0.0516736	0		g_6t	-0.277732	0.107673	0
a_0g	-0.273693	0.0665215	0		t_5c	-0.146302	0.00927325	0		t_6c	-0.200541	0.00796408	0		a_1g	-0.180793	0.035313	0		a_6c	-0.150706	0.0354787	0		g_1t	-0.148379	0.0162314	0		t_0c	-0.149693	0.0336612	0		g_1t	-0.214269	0.0252775	0		a_2a	-0.200597	0.0603712	0		t_5c	-0.279002	0.0924292	0
a_7c	-0.277502	0.072269	0		c_6t	-0.146742	0.00921714	0		g_1t	-0.200984	0.00972364	0		a_6a	-0.180885	0.044217	0		c_0a	-0.151354	0.0253993	0		c_2a	-0.148587	0.0176641	0		a_6a	-0.149812	0.0359586	0		c_2t	-0.216287	0.019807	0		a_5a	-0.201529	0.0472293	0		c_2t	-0.279434	0.089261	0
g_5t	-0.282795	0.0634785	0		c_3t	-0.146886	0.0071974	0		c_4t	-0.201141	0.0157228	0		g_8c	-0.181514	0.0414609	0		g_8a	-0.155889	0.0367367	0		t_7c	-0.148936	0.0156479	0		a_7g	-0.150115	0.0326172	0		t_7a	-0.21707	0.0223285	0		c_0t	-0.205632	0.0537169	0		c_4a	-0.281396	0.0863796	0
c_5a	-0.283639	0.0636395	0		g_7t	-0.147023	0.00672865	0		a_0a	-0.201971	0.0107411	0		g_5t	-0.18197	0.0308022	0		c_6a	-0.15608	0.028621	0		t_4g	-0.149578	0.0181686	0		g_3t	-0.150146	0.0351398	0		t_1t	-0.217301	0.0247622	0		a_5t	-0.209504	0.0467244	0		a_8c	-0.285333	0.0803861	0
g_0g	-0.284883	0.0796093	0		g_5a	-0.147112	0.00797505	0		t_1c	-0.202541	0.0110499	0		a_7g	-0.183134	0.0431106	0		t_7a	-0.156894	0.022402	0		g_3t	-0.150113	0.0213694	0		t_1t	-0.151732	0.0258385	0		a_7c	-0.218247	0.0227781	0		g_2t	-0.209621	0.0501153	0		a_3t	-0.287691	0.0849736	0
t_5t	-0.288594	0.0591858	0		t_3g	-0.147304	0.0078873	0		a_1g	-0.203132	0.00923193	0		a_4g	-0.185934	0.0389541	0		t_2a	-0.157172	0.0246917	0		t_0a	-0.152055	0.014469	0		a_8t	-0.153164	0.0249748	0		t_1a	-0.218335	0.0167806	0		c_8t	-0.212408	0.0579563	0		c_7a	-0.291084	0.0795598	0
a_1g	-0.290146	0.0703589	0		g_1g	-0.147991	0.00963491	0		g_7g	-0.203763	0.0139669	0		g_1t	-0.186984	0.0411688	0		c_2t	-0.157897	0.0223826	0		t_3c	-0.152408	0.0203316	0		t_2c	-0.1568	0.0348801	0		t_7g	-0.21928	0.0238186	0		t_2c	-0.214062	0.0454513	0		c_3a	-0.293931	0.0747046	0
g_6a	-0.296108	0.0635413	0		a_7c	-0.148316	0.00868279	0		a_3c	-0.205218	0.00911607	0		c_3c	-0.187426	0.0369128	0		a_7c	-0.15947	0.0299003	0		t_6a	-0.153529	0.0148993	0		g_5t	-0.15706	0.029122	0		c_7g	-0.219624	0.0215197	0		a_6c	-0.217385	0.0486646	0		a_6a	-0.301452	0.0728811	0
c_7g	-0.297917	0.0557565	0		a_5a	-0.148337	0.00697257	0		a_2g	-0.205284	0.00842697	0		g_7a	-0.187782	0.0427213	0		t_1g	-0.159589	0.0181446	0		c_4a	-0.153948	0.0161858	0		c_2a	-0.157463	0.0350988	0		a_7g	-0.219709	0.0207813	0		t_2t	-0.219975	0.0421961	0		a_8a	-0.30653	0.0674904	0
a_6g	-0.298132	0.0562775	0		t_0a	-0.148697	0.00829973	0		g_6a	-0.206651	0.0125513	0		c_8t	-0.190081	0.0278431	0		a_4a	-0.159655	0.0281916	0		g_2a	-0.15481	0.014143	0		c_5g	-0.157471	0.0348357	0		a_5a	-0.220181	0.0227315	0		c_7a	-0.220613	0.0504613	0		a_4t	-0.309152	0.0890721	0
g_4a	-0.301949	0.0582086	0		c_8t	-0.14879	0.0104389	0		c_3a	-0.206672	0.0102877	0		g_7c	-0.193607	0.0447223	0		t_6a	-0.165023	0.0276883	0		c_0t	-0.155681	0.0175938	0		t_4c	-0.158123	0.0467226	1		a_6c	-0.22037	0.020362	0		t_8a	-0.221328	0.0366911	0		a_3g	-0.313183	0.0777197	0
a_4t	-0.305141	0.0746934	0		g_7g	-0.149154	0.00844634	0		g_6g	-0.207071	0.0143875	0		c_3g	-0.195477	0.0397513	0		c_8t	-0.16561	0.0288676	0		t_4c	-0.155771	0.0168236	0		c_3g	-0.158627	0.0321333	0		a_6a	-0.222085	0.0212593	0		a_1c	-0.221329	0.0592111	0		c_0t	-0.313847	0.0849265	0
a_7g	-0.308408	0.0716996	0		a_3c	-0.149474	0.00680531	0		a_2c	-0.207414	0.00910258	0		t_8c	-0.196252	0.0390971	0		a_4g	-0.166833	0.025474	0		t_7t	-0.155902	0.0137429	0		g_5c	-0.159956	0.031295	0		g_7g	-0.222516	0.019826	0		a_3t	-0.222421	0.0399416	0		t_6c	-0.315415	0.0837648	0
c_6a	-0.308448	0.0575616	0		a_6t	-0.149534	0.00708851	0		t_7a	-0.209268	0.170908	4		a_5g	-0.198213	0.0363318	0		c_0t	-0.166919	0.0225831	0		a_6c	-0.156094	0.0168896	0		g_7c	-0.163679	0.0337859	0		a_3a	-0.222715	0.0191541	0		g_8a	-0.223081	0.0558419	0		t_3a	-0.319606	0.0760142	0
c_8c	-0.309341	0.0677482	0		g_3t	-0.150233	0.00706861	0		t_5c	-0.209328	0.00989741	0		t_5g	-0.198903	0.0374568	0		a_2c	-0.169416	0.0193331	0		t_0g	-0.156224	0.0189109	0		g_3g	-0.163893	0.0352017	0		g_7c	-0.224841	0.0168849	0		c_5t	-0.225313	0.0454408	0		t_7g	-0.327152	0.0625827	0
t_6a	-0.314678	0.0760777	0		t_6c	-0.150528	0.00484716	0		t_4c	-0.209963	0.00705898	0		g_6t	-0.200819	0.0405539	0		c_8c	-0.170508	0.0297208	0		c_7t	-0.156343	0.018469	0		a_1c	-0.164159	0.0325851	0		t_5g	-0.226937	0.0190027	0		c_6g	-0.226607	0.0440308	0		a_5a	-0.327165	0.0714853	0
c_6t	-0.319664	0.0704926	0		c_5t	-0.150614	0.0063307	0		t_0a	-0.210008	0.0105752	0		a_8c	-0.20088	0.0310856	0		c_7t	-0.172287	0.0470072	0		g_5t	-0.156437	0.0165413	0		c_7t	-0.165657	0.0339103	0		a_4a	-0.228795	0.0198357	0		c_7t	-0.226981	0.0386722	0		a_0t	-0.328032	0.0650272	0
g_2c	-0.320163	0.0652244	0		g_3a	-0.151807	0.00632585	0		c_6t	-0.210184	0.00632059	0		t_7c	-0.202482	0.0416311	0		a_8g	-0.172953	0.0190416	0		c_7a	-0.157289	0.0155942	0		a_8a	-0.167572	0.026129	0		a_6g	-0.228867	0.0221449	0		a_7c	-0.228882	0.0475972	0		t_6g	-0.329588	0.0745225	0
g_3g	-0.320378	0.0619445	0		a_2t	-0.153093	0.00595445	0		c_5a	-0.210475	0.0107593	0		g_6c	-0.203209	0.0395059	0		g_1t	-0.173093	0.0193065	0		a_8a	-0.160404	0.0151371	0		a_2c	-0.167656	0.0307588	0		c_7a	-0.230042	0.0239183	0		t_6t	-0.229477	0.0417148	0		g_8g	-0.330261	0.0694268	0
a_4g	-0.324156	0.0613997	0		a_6c	-0.153332	0.0103322	0		g_7a	-0.210622	0.0113637	0		a_1c	-0.20323	0.0363945	0		c_8g	-0.173801	0.0244651	0		c_6t	-0.160763	0.0163124	0		c_5a	-0.168841	0.0267355	0		t_4c	-0.230216	0.0155237	0		a_4t	-0.23036	0.0330772	0		g_7a	-0.331018	0.0746025	0
c_7a	-0.32746	0.0637217	0		c_7t	-0.153506	0.00851404	0		c_7a	-0.212162	0.011453	0		g_5c	-0.203286	0.0322171	0		g_2a	-0.174744	0.019778	0		g_4t	-0.160893	0.0161805	0		g_8t	-0.169099	0.0254798	0		g_8c	-0.230355	0.0225726	0		c_7g	-0.2324	0.0462498	0		t_1a	-0.331224	0.081845	0
t_8c	-0.330628	0.0651626	0		a_4t	-0.154568	0.00532541	0		c_4a	-0.212884	0.0106423	0		a_4c	-0.203788	0.030312	0		g_4a	-0.176311	0.022895	0		c_7c	-0.16149	0.0206465	0		g_6c	-0.169981	0.0289241	0		t_0a	-0.23182	0.0188026	0		c_8c	-0.2332	0.0431357	0		t_2a	-0.331572	0.0755863	0
c_7t	-0.334387	0.042292	0		t_5g	-0.155125	0.00620453	0		a_8g	-0.213343	0.0158801	0		t_6a	-0.204671	0.0323927	0		g_5a	-0.177019	0.0205913	0		c_8c	-0.162561	0.0273206	0		a_7t	-0.170303	0.0323654	0		c_1t	-0.231852	0.018585	0		a_7g	-0.233441	0.0964069	1		c_3t	-0.332418	0.0807536	0
a_8c	-0.334533	0.0644761	0		t_7c	-0.156524	0.00576302	0		a_6a	-0.213972	0.0099138	0		a_6g	-0.205598	0.030459	0		g_5t	-0.177257	0.0202751	0		t_4t	-0.162985	0.0143293	0		t_1g	-0.170804	0.0273754	0		t_4g	-0.23195	0.0186455	0		g_5t	-0.234112	0.0576115	0		c_6t	-0.334678	0.0578975	0
t_4g	-0.335566	0.0551076	0		g_3g	-0.156613	0.00641695	0		t_7g	-0.214058	0.00781892	0		a_5c	-0.207226	0.0287119	0		a_5g	-0.177488	0.0204699	0		a_3c	-0.163694	0.0165559	0		t_5c	-0.170886	0.0248986	0		t_0t	-0.233093	0.0201748	0		t_3t	-0.234456	0.0357447	0		a_6t	-0.33893	0.0571906	0
t_6c	-0.339938	0.0587645	0		t_4g	-0.15679	0.00533156	0		a_5c	-0.214517	0.0110758	0		t_6c	-0.207913	0.0299387	0		t_1c	-0.17926	0.0219932	0		c_1t	-0.164441	0.0134824	0		c_4a	-0.171782	0.0289751	0		a_8g	-0.234678	0.0218241	0		g_8t	-0.235109	0.0356607	0		t_2t	-0.339995	0.0617386	0
g_5g	-0.34485	0.055896	0		c_8c	-0.156826	0.00923846	0		t_8g	-0.215491	0.00762065	0		c_5a	-0.208164	0.0297168	0		g_1g	-0.179266	0.017195	0		c_6c	-0.165536	0.0152795	0		c_6a	-0.172614	0.0415994	0		t_8g	-0.235547	0.0335137	0		t_3c	-0.235295	0.042739	0		c_7t	-0.34239	0.0628033	0
g_6c	-0.346891	0.0469131	0		t_6g	-0.157268	0.00598935	0		g_7t	-0.21597	0.00796306	0		t_7g	-0.208775	0.0336067	0		t_8c	-0.179289	0.0307317	0		a_1c	-0.165934	0.0157987	0		g_2t	-0.173482	0.0303715	0		g_8a	-0.23654	0.0165935	0		t_7g	-0.242663	0.0340496	0		t_4c	-0.344668	0.0681644	0
t_8a	-0.351403	0.0625544	0		t_8g	-0.158865	0.0053842	0		g_5a	-0.216108	0.0107005	0		a_7c	-0.214014	0.025683	0		g_8t	-0.182559	0.0196796	0		g_6t	-0.16657	0.0172508	0		c_8t	-0.174917	0.0166974	0		t_2a	-0.237472	0.0191726	0		t_3a	-0.243382	0.0415695	0		g_8a	-0.345108	0.0680287	0
g_7a	-0.353468	0.058183	0		a_6a	-0.160009	0.00387582	0		g_8t	-0.217834	0.00902978	0		t_2c	-0.214087	0.0341244	0		c_3t	-0.183575	0.0218888	0		a_6g	-0.166773	0.0150456	0		t_4t	-0.175212	0.0266794	0		g_6t	-0.238419	0.0175357	0		g_4t	-0.243542	0.0462416	0		t_5t	-0.346719	0.0511514	0
t_4c	-0.354074	0.0578903	0		g_2t	-0.160779	0.162838	0		t_7c	-0.218815	0.00733004	0		a_6c	-0.214205	0.0322974	0		t_3g	-0.183867	0.0180997	0		t_5a	-0.166937	0.0144186	0		g_0c	-0.176365	0.0281931	0		c_6t	-0.238898	0.0154094	0		c_1t	-0.244674	0.0411636	0		g_7t	-0.351379	0.0504519	0
c_5g	-0.364156	0.0555245	0		g_8t	-0.160987	0.0075609	0		a_8c	-0.21894	0.0141838	0		t_8g	-0.21443	0.0230032	0		t_5c	-0.18553	0.0152725	0		g_5a	-0.168162	0.0110932	0		t_4g	-0.176639	0.0236626	0		g_4t	-0.239125	0.0135198	0		c_8a	-0.245303	0.0406057	0		g_5t	-0.351712	0.0682735	0
a_8t	-0.364851	0.0401243	0		a_8c	-0.16145	0.00582173	0		t_8c	-0.21941	0.00791294	0		a_8t	-0.215339	0.0320816	0		g_2t	-0.186072	0.0179972	0		a_6a	-0.16832	0.0157231	0		t_0g	-0.176892	0.0237327	0		t_8c	-0.241038	0.0204682	0		t_1t	-0.246375	0.0381926	0		t_8c	-0.353945	0.0467949	0
a_8g	-0.378406	0.0520142	0		c_8a	-0.161619	0.00454902	0		c_7c	-0.219517	0.00827438	0		c_4g	-0.215731	0.030596	0		t_4c	-0.186616	0.0187309	0		g_7t	-0.170131	0.0148963	0		t_7a	-0.177046	0.0260311	0		g_8t	-0.242614	0.0187907	0		t_8c	-0.24755	0.032647	0		t_1t	-0.354291	0.0516184	0
g_8a	-0.382185	0.0390347	0		t_8c	-0.16187	0.00396802	0		c_6c	-0.219709	0.00895663	0		t_4g	-0.216966	0.0319013	0		a_6g	-0.186945	0.0161399	0		t_1t	-0.171889	0.0138007	0		g_6a	-0.178026	0.0240314	0		t_3a	-0.242633	0.0192855	0		t_4c	-0.24794	0.0381028	0		a_4a	-0.354566	0.0624265	0
t_7c	-0.383056	0.0451209	0		c_7a	-0.162132	0.00472179	0		g_6t	-0.219728	0.00571797	0		c_4a	-0.217297	0.0294641	0		g_6a	-0.187907	0.0169831	0		t_6g	-0.172205	0.0151661	0		c_4g	-0.178945	0.0275444	0		t_5a	-0.243476	0.0205324	0		a_8a	-0.248491	0.033135	0		c_8t	-0.362373	0.051939	0
c_6g	-0.38376	0.0534443	0		t_7g	-0.162997	0.00455934	0		c_7t	-0.219862	0.00535881	0		g_4t	-0.217589	0.0294983	0		c_4t	-0.187918	0.0173862	0		g_2t	-0.172267	0.0112297	0		c_7a	-0.181494	0.0243492	0		t_5t	-0.247788	0.0128523	0		t_6c	-0.250278	0.0413951	0		a_8g	-0.363889	0.0483611	0
g_7c	-0.384586	0.0498679	0		a_4a	-0.163032	0.165688	10		a_8t	-0.22087	0.0066803	0		g_8a	-0.218347	0.0284356	0		c_6t	-0.192491	0.0210886	0		g_7a	-0.172531	0.0158409	0		g_8a	-0.181576	0.0205531	0		t_6g	-0.248655	0.0154568	0		a_4a	-0.258105	0.0327992	0		t_0a	-0.366199	0.0611685	0
c_7c	-0.385834	0.0381543	0		a_7t	-0.163877	0.00331931	0		c_8c	-0.222072	0.00821523	0		c_5g	-0.222478	0.0345222	0		a_7g	-0.195605	0.0188988	0		g_6a	-0.173695	0.0121005	0		t_8g	-0.183214	0.0166377	0		a_7a	-0.250429	0.0115459	0		t_2a	-0.258995	0.037271	0		t_7a	-0.366729	0.0451273	0
t_8g	-0.387825	0.0410931	0		g_8g	-0.164532	0.00440255	0		g_8a	-0.223426	0.0121014	0		t_8a	-0.223429	0.0186889	0		g_6t	-0.195886	0.0193375	0		g_8g	-0.176885	0.012093	0		g_6t	-0.185402	0.0204072	0		t_2t	-0.250577	0.0134037	0		g_6t	-0.262444	0.025193	0		g_8t	-0.3689	0.0527081	0
t_7t	-0.395969	0.0356946	0		a_7g	-0.164762	0.00425089	0		a_7a	-0.224101	0.00521523	0		t_5c	-0.224299	0.029888	0		t_6g	-0.198042	0.0155499	0		t_3g	-0.178777	0.0118446	0		a_7c	-0.188124	0.0211318	0		t_6t	-0.253239	0.013701	0		t_4t	-0.262525	0.0291233	0		t_6t	-0.373145	0.0435658	0
t_6g	-0.39763	0.0395332	0		a_8a	-0.16591	0.00374993	0		t_8a	-0.224185	0.00752819	0		a_8a	-0.227698	0.0243473	0		t_4g	-0.200372	0.0144181	0		c_8t	-0.180508	0.0101137	0		t_6c	-0.189061	0.0198314	0		t_7c	-0.254879	0.0136631	0		t_5a	-0.2628	0.0276211	0		a_5t	-0.378781	0.0422872	0
c_8g	-0.399132	0.0437841	0		a_8t	-0.167128	0.00295689	0		g_8g	-0.224994	0.00641179	0		g_8t	-0.228918	0.0200136	0		t_2t	-0.201396	0.0140281	0		a_8c	-0.184547	0.0117987	0		a_8c	-0.189733	0.0157155	0		c_8t	-0.256066	0.0153583	0		t_8t	-0.26595	0.0228616	0		t_7t	-0.381856	0.0513244	0
g_8g	-0.400707	0.0396372	0		a_8g	-0.167682	0.00294707	0		g_5c	-0.225165	0.164972	5		g_7g	-0.229386	0.0207513	0		a_8a	-0.202596	0.0214689	0		a_7g	-0.185069	0.00918249	0		t_7t	-0.190525	0.0148051	0		a_8c	-0.259326	0.0116499	0		t_6g	-0.266127	0.0242178	0		t_3t	-0.384713	0.0395442	0
g_8t	-0.401442	0.0421106	0		Min_Shadow	-0.170716	0.0010355	0		a_6g	-0.226879	0.00533769	0		c_8a	-0.23188	0.0184563	0		t_6t	-0.206367	0.0109081	0		c_8a	-0.185949	0.00883341	0		c_7c	-0.191295	0.0173134	0		t_8a	-0.261253	0.0119338	0		t_8g	-0.269692	0.0215109	0		t_4t	-0.38572	0.0350824	0
c_8t	-0.407555	0.0459955	0		a_0t	-0.172962	0.101537	10		a_7g	-0.228655	0.00429648	0		c_7c	-0.232607	0.0242646	0		t_7c	-0.209627	0.0119197	0		a_8t	-0.188119	0.00832996	0		t_8a	-0.195933	0.0103546	0		t_4t	-0.269785	0.00893497	0		t_7a	-0.272237	0.0227307	0		t_8t	-0.389645	0.0363262	0
g_4g	-0.407973	0.0345657	0		c_2c	-0.188048	0.124796	8		a_8a	-0.229341	0.00497703	0		c_8c	-0.234167	0.0216012	0		c_8a	-0.212292	0.0116517	0		g_8a	-0.188254	0.00776948	0		c_8c	-0.19824	0.00891367	0		a_8t	-0.2733	0.00994735	0		t_7t	-0.273757	0.0204094	0		t_8a	-0.402093	0.0246782	0
g_6g	-0.410899	0.0489385	0		g_1c	-0.189399	0.117688	7		c_8t	-0.230666	0.00434536	0		c_7a	-0.237021	0.0175749	0		g_8g	-0.214569	0.0108855	0		t_8a	-0.190937	0.00674553	0		c_8a	-0.198317	0.0101535	0		a_7t	-0.274411	0.00826563	0		a_8t	-0.281583	0.0138194	0		a_8t	-0.40359	0.0250672	0
g_8c	-0.431374	0.0334577	0		c_5c	-0.197259	0.129144	5		c_8g	-0.231486	0.0039826	0		c_8g	-0.238049	0.014093	0		a_8c	-0.216649	0.011768	0		c_8g	-0.192989	0.00520833	0		c_8g	-0.202131	0.00447624	0		t_7t	-0.277484	0.00625569	0		Min_Shadow	-0.289595	0.0069613	0		a_7t	-0.408748	0.0293105	0
Min_Shadow	-0.470396	0.0146043	0		c_2a	-0.198156	0.122338	8		Min_Shadow	-0.235333	0.00143793	0		Min_Shadow	-0.246016	0.00590882	0		Min_Shadow	-0.359056	0.0594172	0		Min_Shadow	-0.197269	0.00190178	0		Min_Shadow	-0.202984	0.00319863	0		Min_Shadow	-0.283256	0.00548808	0		a_7t	-0.306014	0.0260288	0		Min_Shadow	-0.413654	0.0384304	0
Mean_Shadow	-0.688068	0.195638	0		Mean_Shadow	-0.334695	0.0762579	0		Mean_Shadow	-0.427176	0.0892228	0		Mean_Shadow	-0.578272	0.16863	0		Mean_Shadow	-0.427796	0.108614	0		Mean_Shadow	-0.402027	0.100278	0		Mean_Shadow	-0.502903	0.148414	0		Mean_Shadow	-0.528804	0.147221	0		Mean_Shadow	-0.661249	0.206171	0		Mean_Shadow	-0.714569	0.266	0
Median_Shadow	-0.751781	0.19479	0		Median_Shadow	-0.34389	0.0758148	0		Median_Shadow	-0.439903	0.0885201	0		Median_Shadow	-0.635677	0.170583	0		Median_Shadow	-0.447073	0.107067	0		Median_Shadow	-0.418069	0.0984005	0		Median_Shadow	-0.547526	0.148112	0		Median_Shadow	-0.545099	0.142422	0		Median_Shadow	-0.714066	0.201808	0		Median_Shadow	-0.772738	0.239942	0
