# Supplementary material for: Chemistry-Informed Machine Learning Enables Discovery of DNA-Stabilized Silver Nanoclusters with Near-Infrared Fluorescence
Source: ACS Nano. 2022 Sep 20;16(10):16322–31. doi: 10.1021/acsnano.2c05390 (PMC9620400; doi:10.1021/acsnano.2c05390)
Supplement: Supplementary file 4 — nn2c05390_si_004.xlsx [file nn2c05390_si_004.xlsx]

## Sheet: Sheet1
Sequence	Norm I	Peak 1 [nm]	Peak 1 Norm area	Peak 2 [nm]	Peak 2 Norm area	Peak 3 [nm]	Peak 3 Norm area	NIR Norm Int.	NIR Peak	Target Color	Success?
AAAACACCCA	12.2173	539.719	8.10618	634.275	4.49325					Green	1
TAACAACGGG	2.01731	660.611	0.182027	602.241	0.921403					Green	0
ATAACCACCA	2.11889	674.697	0.110893	534.911	1.40784			0.0357673	962.372	Green	1
AAAACCACCA	4.9531	665.443	0.428701	533.773	4.50303					Green	1
AACAACCCGT	1.28472			644.107	0.258563					Green	0
CCCACCAAGT	1.48865	660.415	0.437436	533.53	0.863798					Green	1
ATAACACCCA	8.76304	543.603	7.61658	677.202	1.17496					Green	1
CCACCACTAG	2.86903	559.932	1.97983							Green	1
AACAACCCTA	6.04671			635.278	2.21673	593.38	1.94598			Green	0
ATCACCCCGT	4.10804	638.422	2.64502	550.72	0.691573					Green	0
CAAAACTCCA	3.97153	509.887	4.04495	664.017	0.33265					Green	1
AAACAACCCA	7.37027	615.928	1.3326	541.555	6.99586					Green	1
AAAACCCCTA	46.0246	681.394	7.51232	570.035	40.8305					Green	1
ATCCCACCAG	2.50438	564.028	1.31344	668.074	0.245504					Green	1
CCAACGAGTT	0.97434	579.546	0.0998227	702.999	4.75816e-17					Green	0
ACCATCCCGT	12.1678	666.301	0.503284	576.567	12.0802					Green	1
AACCATCCCG	21.5851	644.863	12.5381	655.388	5.14664	555.014	1.93327			Green	0
AAAAACCCAT	3.68847	565.053	0.931292	523.409	2.27754					Green	1
CCCCAATATA	149.438	650.223	126.919	595.417	10.9016					Green	0
ATAACCCCCG	101.334	666.624	68.0642	603.499	22.852	539.867	2.9747			Green	0
CAACTATCCA	2.08591	553.246	0.533845	679.705	0.110363	781.819	0.0571103			Green	0
AACAACCCAT	2.92971	668.073	0.0297925	540.294	2.84351					Green	1
AAAATCCCCA	19.5914	648.565	10.6209	560.362	5.82773	595.557	2.40128			Green	0
ACCCCAATAG	81.6743	654.429	50.5539	618.843	25.6277					Green	0
AACCACCCTG	9.92293	597.601	9.4404							Green	0
AACAACGCGT	1.61872	676.626	0.370047	588.3	0.310868					Green	0
TACCAACTGA	2.97024	846.225	0.458827	681.002	1.09105	585.962	0.46337	0.176332	896.898	Green	0
AAACAACGCG	2.88454	667.742	1.20627	595.021	0.463215					Green	0
TAACACCGTA	2.00478			658.724	0.538187	549.808	0.497765			Green	0
AAAACCCCGT	7.81029	655.023	5.71869	605.559	0.420703					Green	0
ATCACCACCA	2.04119	485.157	0.934944	567.528	0.37095	665.101	0.125526			Green	1
AATACCACCA	3.06606	532.181	2.04727	471.091	0.627846			1.56482	947.59	Green	1
TATCACCGCG	20.3061	642.701	10.5164	584.857	6.42086	668.454	2.92673			Green	0
TCCCAACGGA	4.82552	673.029	2.79658	609.508	0.480594	547.61	0.0895132			Green	0
ACCACCCTAG	12.0814	589.186	9.79166	675.978	1.52655					Green	0
ACCATCCCTA	7.48145	576.347	7.2518							Green	1
ACCACCACGT	4.11357	554.955	2.101	840.978	1.09094	721.566	0.504018	1.95709	895.354	Green	1
ACAACCCGTT	1.44169	659.206	0.107877	540.674	0.863633					Green	1
AAAAAAGCGA	2.75266	840.203	0.66115	573.086	0.605806			1.50871	894.84	Green	0
AAAAACCCCA	20.143	531.821	10.0837	628.045	6.92737	677.136	3.85909			Green	1
CCCACCAGTT	1.49337	593.808	0.836862							Green	0
TAACCACGCG	3.58168	668.384	1.71394	621.062	0.60392					Green	0
ATATCTCCAT	3.04804	504.789	3.43764	612.509	0.256006	541.541	0.162018			Green	1
ATAACCCCGT	3.98192	672.146	2.23755							Green	0
TAACCACGTA	3.8855	654.798	1.37948	570.266	1.05858	800.78	0.686275			Green	0
ATACCACCCG	27.19	649.6	23.1238	534.745	0.155445					Green	0
AAAACCCTCA	12.8503	647.624	3.6481	569.797	8.9515					Green	1
AAAAAACGCA	1.75707	576.268	0.696279	660.132	0.206					Green	0
AACACTCCAT	1.5842	542.005	0.945388							Green	1
CCCCACCATG	17.133	608.221	7.84148	718.348	6.28831	827.051	2.10835			Green	0
ATAAACCCAT	1.36149			556.885	0.773321					Green	0
ATAATCCCCA	4.80022	561.85	2.17726	661.877	1.68042					Green	1
AACAACGCTA	3.59635	665.599	0.0666735	567.102	2.35231					Green	1
CCCAACTATA	2.56314	584.731	0.361931	769.064	0.0834956					Green	0
TAACAACTTA	0.670489									Green	0
AACCATCCAT	0.786165	538.062	0.0705348					0.194811	942.627	Green	0
ACCAACGAGT	1.76684	708.055	0.269709	623.831	0.207523					Green	0
CCACCAATCG	1.31677	553.271	0.631842	668.323	0.0641096					Green	0
ATATCACCCA	3.89967	543.886	3.87547							Green	1
ATACCACCAA	3.20996			535.274	2.26484					Green	1
AAAAACGCGT	1.45057	601.181	0.580589							Green	0
AATCCCACAT	14.2857	670.279	1.54089	569	12.084					Green	1
ACCCCACTAG	4.39801	656.333	0.63071	584.973	2.66498					Green	0
CCCCACAAGT	9.11962	681.919	4.28115	609.006	2.44002	543.054	0.404957			Green	0
TCCCACCCGA	19.3006	588.375	10.7398	689.409	7.60673					Green	0
AAACACCCCG	18.0743	672.269	6.23225	618.474	5.10801	737.823	3.96526			Green	0
TCCCCACAGA	3.89994			547.551	0.948136	579.012	-5.66247e-14			Green	1
ATAACTCCAT	0.833458									Green	0
ATCAACCCAT	6.48858	627.553	0.0935704	531.839	6.74468					Green	1
AACAAGCCGT	54.4747	531.18	73.0138							Green	1
AAACCACCAA	4.6051	560.088	3.35865	691.944	0.412707					Green	1
AAAAGACCCA	17.165	528.557	11.2499	581.644	6.37882	647.258	1.97314			Green	1
AAAACCCCCG	53.1209	674.351	38.4145	603.763	7.47076					Green	0
AAACCCCTCG	132.305	667.002	82.1267	600.88	37.411					Green	0
ATCACCCCTA	3.98655	650.25	2.10345	557.556	0.359597					Green	0
ATACCACATT	3.40363	554.937	1.88112	693.071	0.616191					Green	1
ACAAAAGCCT	5.45592	611.006	3.99983	528.04	0.331478					Green	0
AATACCCATT	1.69145	566.403	0.831586	655.989	0.0173273					Green	1
AACCCCACGT	22.0938	649.967	17.3062	584.08	1.58434					Green	0
AAACCACCCG	13.7598	656.277	8.62697	571.446	3.33381					Green	0
CAACCCTATA	2.48353			529.09	1.88473					Green	1
AAAAGCACCA	3.56342	664.679	1.07033	627.829	0.647394	591.456	0.387869			Green	0
CCCATCTCGT	35.5562	699.977	19.0988	688.889	9.73231			0.478979	1040.97	Green	0
TATCACCGGC	14.4883	614.847	13.5291					0.0353248	934.243	Green	0
AAGATCCCAT	3.5982	669.258	0.116992	553.923	3.04931					Green	1
CAACACTCCA	1.18114			653.917	0.0222365					Green	0
AAGAACCCAT	4.0719	546.177	3.08595							Green	1
ATCCCATTTT	4.05992	542.508	2.61226	635.842	0.885888					Green	1
ACCAATGCGT	2.39447	555.337	1.35664	682.822	0.165488					Green	1
AAAGATCCCA	11.1694	544.809	10.5795	661.494	1.25539					Green	1
CACCACTCTA	5.05752			581.703	3.86076					Green	0
ATAACCCCTA	24.6032	558.695	22.1133	647.633	5.11749					Green	1
CCACCACGTT	5.46532	685.41	2.12265	563.638	1.78186					Green	0
AACCCCAAGT	12.639	630.65	10.428	552.996	1.16374					Green	0
CCATCCCGTT	1.81388	564.742	0.458759	674.262	0.339274					Green	0
ATCACACCAT	2.16278	616.277	0.311533	704.485	0.103598	655.264	0.0304119			Green	0
CACCACTCGT	5.49407	597.843	4.85175							Green	0
ATCCCAACAT	52.1871	611.001	52.8849							Green	0
CCCATCTCTA	1.94989	621.506	1.1781							Green	0
TAACAAAGTG	0.885442	408.96	0.407908							Green	0
AAAAAACCCA	6.30096	640.528	0.341617	544.777	6.13463					Green	1
CCCAACTAGT	4.41531	571.855	2.45637	664.007	0.78401					Green	1
AAACCATCCA	5.82729	583.263	5.41166							Green	0
ACCACCACTA	5.96404	547.557	5.23186	465.818	0.380902					Green	1
ACCATAGCGT	1.66963	580.336	0.48967	666.393	0.0967963					Green	0
AAAACTCCAT	1.01545									Green	0
ACTATCCCAA	9.65516	573.879	7.10017	670.004	1.14503					Green	1
ACCCAACTAG	3.25601	587.537	1.62822					0.338129	945.734	Green	0
ATACCACGAG	1.32903	675.469	0.696552	535.962	0.0736265					Green	0
AAAAAAGCCT	1.53582			541.063	0.365243	663.993	0.0870376			Green	0
AACATCGCGT	8.21927	599.813	3.73835	682.825	3.09317					Green	0
CCCAAAGAGT	3.60822	651.731	0.610331	539.037	2.39278					Green	1
ACCATCCATT	1.71838	577.426	0.529					0.0352562	948.875	Green	0
TAACCATGGG	3.05238	674.154	1.26326	594.893	0.539108					Green	0
ATAAAAGCCT	1.08397									Green	0
ACCCCTATAT	4.67862	584.918	2.14383	501.162	0.954754	676.473	0.488858			Green	0
CAAACCTCTA	5.07293	593.798	3.3336	500.333	1.5687					Green	0
ATCCCCACGT	4.17008	664.795	1.96674	577.63	0.749453					Green	0
AAATCACCCA	4.6436	554.264	4.40386							Green	1
CCCCAATAGT	35.9333	654.079	31.4851							Green	0
CAACACTAGA	0.928375	702.503	3.29277							Green	0
AAAACCACCT	7.61222	581.461	6.75685	517.206	0.303859					Green	0
CCACCACTCG	5.25733	655.876	2.05005	610.166	1.65963	523.577	0.394785			Green	0
CCCCAATATG	13.6125	656.704	10.6855							Green	0
CCCCCCAGGC	23.9472	671.042	14.5134	593.427	3.49235	631.35	3.37377			Far Red	1
CCCCCCCGGC	62.1325	677.888	28.52	627.191	21.1297	615.605	8.02414			Far Red	1
CCCCCCGGGC	22.7056	693.771	13.0359	617.481	4.92145	797.861	1.25944			Far Red	1
CCCCCCCTGC	32.3566	668.416	19.8241	536.566	8.43507	770.265	3.01709			Far Red	1
CCCCCCCGCT	44.2569	677.146	34.054	544.485	3.00673					Far Red	1
CCCCCAGGGC	2.80082	683.639	1.07253	600.58	0.522231					Far Red	1
CCCCCCGGCT	9.80713	670.175	4.63152	596.421	3.69241					Far Red	1
CCCCCCTGGC	11.2922	634.871	6.44811	692.442	3.03217					Far Red	0
CCCCCGAGGC	14.2107	657.288	9.19978	607.966	2.24024	546.433	0.779427			Far Red	0
CCCCCCGTGC	12.7146	614.09	7.23868	678.144	3.90749					Far Red	0
CCCCCCGGTC	4.8697	688.92	1.80184	588.039	1.16141	640.992	0.382423			Far Red	1
CCCCCAGGCT	15.675	540.401	14.0258	645.658	4.35785					Far Red	0
CCCCCCGGGG	10.506	841.683	1.49319	702.108	4.0086	633.912	3.72342			Far Red	1
TCCCCCCGTT	7.95763	687.419	4.21288	568.302	2.34537					Far Red	1
CCCCCCCGTC	7.43697	649.24	0.278125	538.086	8.64501					Far Red	0
CCCCCCGGAC	25.6326	681.358	17.1731	584.745	4.07626					Far Red	1
CCCCCTAGGC	4.73528	672.576	2.38154	592.759	0.614439	542.385	0.353631			Far Red	1
CCCCCAGGGG	10.9966	708.378	5.58638	804.535	1.75529	598.228	1.57643			Far Red	1
GCCCCCCGGC	16.2425	678.663	4.53474	653.645	8.8974	516.642	0.690483			Far Red	0
CCCCCCGTCT	6.17236	543.447	2.98892	649.002	2.68351			0.0346467	933.991	Far Red	0
CCCCCCCCGC	23.6902	675.52	18.5722	546.753	1.19448					Far Red	1
CCCCCCCTCT	33.8426	695.706	16.6512	532.814	18.8939					Far Red	0
CCCCCGGGGC	14.5541	694.938	8.4216	558.918	2.15391					Far Red	1
CCCCCGGGAC	37.6741	704.123	16.8951	761.625	13.6558	591.099	2.53967			Far Red	1
CCCCCCAGCT	36.1384	651.606	17.6134	623.133	16.363	715.946	0.292315			Far Red	0
TCCCCCCTTT	19.4489	560.587	17.9597	698.394	2.90487					Far Red	0
CCCCCGGGCT	8.02348	687.945	4.19473	608.807	1.30192	567.768	1.08996			Far Red	1
CCCCCCGGGA	36.2967	714.949	15.208	684.485	9.59063	591.294	6.40603			Far Red	1
CCCCCATGGC	17.5088	664.894	9.96863	628.837	5.62933					Far Red	1
CCCCCCTGCT	14.52	584.982	7.18423	528.023	5.19287	663.671	3.04592			Far Red	0
TCCCCCATTT	8.43131	675.316	0.527205	583.253	6.9245					Far Red	0
CCCCCCGGGT	27.7504	647.238	11.9329	659.28	8.05005	706.285	4.36019			Far Red	0
CCCCCGAGCT	31.3959	657.135	25.0825	551.433	2.08904					Far Red	0
CCCCCGGACT	14.1998	565.563	8.47932	677.06	5.42148					Far Red	0
CCCCCCGCTT	5.23893	679.3	1.45992	548.177	3.0052					Far Red	0
CCCCCCTGAC	15.6165	665.947	7.27282	620.457	6.57138	512.941	0.163405			Far Red	1
GCCCCCCTGC	36.3316	704.07	21.3337	599.195	2.92587	520.635	8.07065			Far Red	1
CCCCCCATGC	7.7511	665.513	4.09402	556.998	2.61296					Far Red	1
CCCCCTGGGC	4.17061	694.455	2.36208	582.813	0.424224					Far Red	1
CCCCCCTGGG	5.67115	709.24	2.22009	589.694	1.40686					Far Red	1
CCCCCCTAGC	53.3363	666.181	19.1153	608.814	18.6457	616.674	14.0679			Far Red	1
GCCCCCCCGC	15.5878	667.427	12.2844	538.456	0.250409					Far Red	1
CCCCCCGTGG	16.2921	679.632	6.46372	644.497	7.24194					Far Red	0
CCCCCCCGGG	28.5095	669.292	20.8559	573.14	2.12754					Far Red	1
CCCCCCTGGA	38.6618	679.17	19.9575	585.441	12.7227	707.398	3.49587			Far Red	1
CCCCCGGGGG	16.4849	722.686	11.8827	587.288	0.591949					Far Red	1
CCCCCGGTCT	14.6591	546.312	8.8509	607.526	4.00836	694.046	2.66315			Far Red	0
CCCCCTGGCT	8.5173	663.467	2.55178	669.849	2.29944	694.58	2.07114			Far Red	1
CCCCCGTGGC	18.2853	677.859	8.51357	614.379	8.15372	522.786	1.0632			Far Red	1
CCCCCGCGGC	7.8268	618.937	2.41229	625.549	2.19504	683.435	1.88821			Far Red	0
CCCCCGGTGC	8.72863	612.488	4.00444	683.023	2.32968	531.328	1.54141			Far Red	0
CCCCCGGGTC	3.80592	684.137	1.60562	564.661	0.891615					Far Red	1
CCCCCTGGAC	20.8333	581.806	13.8999	673.824	6.74403					Far Red	0
CCCCCTCGGC	25.6878	638.769	19.7786	607.734	3.15897	520.353	0.850082			Far Red	0
CCCCCGAGTC	23.3798	663.266	10.7211	652.769	8.56453	541.447	1.66738			Far Red	1
CCCCCGGCTT	6.55248	684.841	2.58271	609.923	2.2403	529.552	0.266475			Far Red	1
CCCCCGCGCT	2.06868	653.426	0.763967	559.035	0.348479					Far Red	1
TCCCCCGATT	4.03819	643.924	2.53504	547.302	0.38076					Far Red	0
CCCCCGGGAG	21.0523	714.885	6.89207	692.031	6.03569	633.508	3.82299			Far Red	1
GCCCCCGGGC	35.0687	669.955	25.7242	602.79	2.52987	554.39	1.86741			Far Red	1
TCCCCCGAAT	20.8364	648.858	17.4298	539.07	0.443043					Far Red	0
CCCCCCCCTT	30.9982	743.685	16.5007	541.1	14.0654					Far Red	1
CCCCCTAGCT	6.9544	679.446	3.65489	544.707	2.86497					Far Red	1
CCCCAAGGCT	1.45362	694.635	0.209339			636.172	0.236615			Far Red	1
CCCCCCGAGC	2.86935	654.036	0.110399	543.885	2.37352					Far Red	0
CCCCAGGGAC	5.04081	720.233	2.99737	578.457	0.147933					Far Red	1
CCCCCGGGGA	15.3187	696.151	9.0554	587.357	2.59539					Far Red	1
CCCCCCTTGC	29.4529	670.57	18.8545	539.701	6.6488	584.552	2.39245			Far Red	1
CCCCCCCGGT	39.6951	668.812	31.28	551.553	2.25026					Far Red	1
CCCCCATGCT	7.31978	678.265	3.12355	525.947	4.44756					Far Red	0
CCCCCGGGGT	12.5115	717.188	3.9661	736.537	3.6773	536.387	2.19331			Far Red	1
CCCCCTGGGG	6.19659	731.43	2.17548	709.618	1.88637	588.555	0.171745			Far Red	1
CCCCCCGACT	5.70105	625.041	1.69943	660.709	1.68075	550.647	1.2798			Far Red	0
CCCCCAGGGA	9.85182	698.209	5.93322	606.058	0.850956					Far Red	1
TCCCCCCTTC	51.074	587.299	44.793	519.361	11.0883					Far Red	0
CCCCCGTGCT	9.99683	629.348	6.13479	525.727	2.84407	698.157	0.616464			Far Red	0
CCCCCCGGAG	39.8032	685.501	20.4044	624.203	14.1111					Far Red	1
CCCCCCTGTC	11.023	554.342	8.62318	668.756	2.97775					Far Red	0
CCCCAGGGCT	1.68257	665.686	0.450724	587.73	0.291837					Far Red	1
CCCCCCGAGG	28.7547	680.935	15.6516	647.207	8.43747					Far Red	1
CCCCCCCGAC	36.0028	662.987	26.8916	557.646	7.33782					Far Red	1
CGCCCCCGGC	26.6836	693.045	18.6179	603.477	1.24215	529.267	1.01338			Far Red	1
CCCCCTGTGC	3.2515	656.76	1.7837	560.964	0.142746					Far Red	0
TCCCCCGAAA	32.1065	647.154	24.0638	707.384	3.42942					Far Red	0
CCCCCTAGGG	2.97666	706.249	1.20846	613.971	0.473264	517.321	0			Far Red	1
CCCCCGTGAC	23.1321	655.335	13.3862	613.812	7.45093	523.033	0.896567			Far Red	0
CCCCCGAGGG	5.43541			662.665	1.8054	696.034	0.443334			Far Red	1
CCCCAGGGGC	13.822	576.288	7.94491	699.747	4.09037					Far Red	0
CCCCCCGTGA	14.4231	696.766	4.8851	678.109	4.87944	630.612	2.94426			Far Red	1
CCCCCTGGTC	4.04359	671.137	2.56325	595.774	0.311286					Far Red	1
CCCCGAGGGC	7.99544	672.327	5.54696							Far Red	1
CCCCCCAGTC	15.4305	661.219	10.0108	547.955	4.8039					Far Red	1
TCCCCCGTTT	1.3316	560.24	0.302125	678.069	0.138559					Far Red	1
CCCCCGGAGG	15.9792	611.049	6.47874	687.403	6.05489	547.873	1.09237			Far Red	0
GCCCCCTGGC	64.4305	677.413	50.3994	575.386	4.36765					Far Red	1
TGCCCCCGTG	12.9359	527.95	5.81542	665.884	5.5046	594.354	1.67261	0.0556365	947.901	Far Red	0
CCCCCGTGGA	30.6138	680.308	22.2027	564.234	2.68425	610.46	2.42286			Far Red	1
CCCCGAGGCT	7.15016	647.708	3.50549	623.286	2.43918	522.909	0.0285974			Far Red	0
CCCCCTCGCT	1.17612									Far Red	1
CCCCCGGTGG	15.2819	674.208	11.1449	604.498	1.04856	553.358	0.685599			Far Red	1
CCCCCGACTT	15.643	672.875	2.93889	641.845	10.6601					Far Red	0
CCCCGCGGGC	14.041	683.906	9.14283	572.911	2.38288					Far Red	1
CCCCCGTGGG	6.84766	695.958	2.36686	626.362	2.12004	803.445	1.3804			Far Red	1
GGCCCCCCGC	6.29658	662.499	2.65206	522.303	2.42707	794.753	0.871689			Far Red	1
CCCCCTATGC	15.5967	552.586	12.6016	633.335	4.72324					Far Red	0
GCCCCCGTGC	10.1529	629.488	5.0659	516.735	2.69181	671.744	2.09781			Far Red	0
ACCCCCCCGC	124.199	674.617	93.6741	537.242	14.297					Far Red	1
CCCCAGGCTT	2.77209	677	1.0728	598.641	0.630183					Far Red	1
CCCCCGTGTC	8.68351	693.616	4.11308	622.343	1.86518	564.565	1.04086			Far Red	1
CCCCCGGAGT	30.2923	603.579	15.6124	675.169	10.3174	543.166	3.42318			Far Red	0
CCCCCGGGTT	12.0433	724.454	7.25727	786.454	2.54483	710.325	0.289243			Far Red	1
TCCCCCTTTT	1.29052	559.94	0.272941							Far Red	1
AGCCCCCGGC	14.5719	641.111	10.3339	518.325	3.73048					Far Red	0
ATCCCCCCGC	33.967	672.874	19.3442	548.914	13.9727					Far Red	1
CCCCCGTCTT	15.0681	668.803	5.91554	634.033	7.15547					Far Red	0
CCCCGGAGAC	15.2857	650.826	12.6738	547.83	0.767325					Far Red	0
CCCCAGGGGG	29.2217	608.625	14.3009	729.213	9.41613	538.463	3.16			Far Red	0
CCCCCTGCTT	4.03226	530.544	1.76123	659.174	1.5136					Far Red	0
CCCCCGCTTT	2.92303	643.947	1.00056	570.208	0.816639					Far Red	0
GCCCCCGGCT	5.77448	672.373	3.73512	523.778	0.623659	582.161	0.285589			Far Red	1
CCCCAGGGAG	4.73692	694.501	2.67017	581.636	0.219228					Far Red	1
GTCCCCCGTT	18.5503	673.824	11.6667	607.28	3.58748	533.905	0.888495			Far Red	1
CCCCCCCCCT	10.9077	644.429	4.84656	530.033	6.13216					Far Red	0
CTCCCCCGGC	11.8422	681.352	6.9175	602.593	2.35647	531.55	0.430705			Far Red	1
GGGGACGAAA	18.9577	722.371	13.5281	622.308	0.784267	562.338	1.26033			NIR	0
GGGACGGAAA	3.69404	571.443	1.63106	660.37	0.327703					NIR	0
GGGACGTACG	3.12868	582.485	1.05881	667.58	0.578616					NIR	0
GGGGACGTAA	3.39793	703.439	1.20191	614.655	0.115254					NIR	0
GGGGGACAAA	7.53259	686.072	4.9446							NIR	0
TGGGCGGCCC	12.7658	646.784	5.30571	658.695	3.36704	600.527	2.70226			NIR	0
GGGGGACTAA	4.09016	769.503	1.92752					2.18884	848.906	NIR	1
GGGGACCAAA	16.1138	690.499	4.30188			672.421	6.85615			NIR	0
CGGGACGTAA	1.66325	646.492	0.876138							NIR	0
GGGGGTACAA	5.69835	716.267	2.16049							NIR	0
GGGGAACTAA	15.8898	793.57	7.43347	673.455	7.15017			1.72216	792.358	NIR	0
TGGACGGTCC	2.61031	713.845	1.13411	549.797	0.192942			0.272695	850.018	NIR	1
CTGGACGGAA	2.26759	586.701	0.754801	665.75	0.26963			0.141238	959.73	NIR	1
GGGACCGGAA	3.82141	665.64	1.32273	593.504	0.51495			1.10331	849.289	NIR	1
GGGTACGTCG	1.83498	685.829	0.184414	644.642	0.283953			0.0413471	935.696	NIR	1
TGGACCGTCC	2.4	663.126	1.24497							NIR	0
GGGTCGGCCG	3.55825	659.346	1.50522	558.181	0.705417					NIR	0
CGGGACGAAA	5.18238	665.385	2.79371	622.532	0.657158	407.109	0.278102			NIR	0
GGGGACGAAT	6.4559	780.391	2.31551	702.735	1.24203	660.69	1.22037			NIR	0
GGGGGAACAA	6.46415	674.34	2.61981					0.119656	941.267	NIR	1
GGGACCGTAA	23.0876	576.947	10.8165	676.821	10.1553					NIR	0
GGACCGGACG	4.57227	764.729	3.98232	546.772	0.3643			8.44187	794.519	NIR	0
GGACGGGACG	25.1985	685.871	19.0235	810.993	1.26422	537.324	1.16518			NIR	1
GGGCGGAACG	5.23265	512.943	2.4894	658.514	1.8738					NIR	0
GGGTCCGCCG	5.03602	715.732	1.98956	619.645	0.967734	534.299	0.357089			NIR	0
GGGGCTGAAA	8.08062	730.901	5.09558	555.555	1.54924					NIR	0
GGGGACGGAA	24.96	490.93	13.5491	721.598	11.9655					NIR	0
GGGACTCGAA	2.30158	614.853	1.03123							NIR	0
TGGACGGCGC	38.0836	710.037	24.6337	637.768	5.12848					NIR	0
GGGACGAGAA	1.60425			569.709	0.0682519	654.169	0.0632319			NIR	0
GGGGTACGAA	11.8215	659.363	2.86504	608.624	0.600041					NIR	0
GGGACGTACA	4.39473	642.453	2.50789	532.564	0.21806	560.77	0.128106			NIR	0
GGGACGGGAA	4.15375	585.259	1.46755	673.769	0.707345	506.082	0.599335			NIR	0
CGGGACCTAA	8.61639	755.397	4.26466	667.512	1.63429					NIR	0
GGGACTGGAA	1.53631	827.904	0.0494766	838.22	0.00561917			0.519879	902.813	NIR	1
GGGGGGAAAT	2.4501	693.213	0.102564					0.0983184	909.912	NIR	1
GGGGGACAAT	1.86097	672.266	0.730713					0.0341947	898.735	NIR	1
GGACCGGAAA	1.13786	664.359	0.203626							NIR	0
GGGGGGACAA	2.74421	683.674	1.1119							NIR	0
GGACCGGACA	6.46107	813.398	7.28709	688.511	0.81693			8.42683	796.745	NIR	1
GGGACGGTAA	1.58471	666.461	0.149076	609.882	0.169748			0.0874802	794.658	NIR	0
GGGGACTACC	12.3764	687.681	6.81711	836.636	5.49427					NIR	1
GGGGTCGAAA	1.64145	538.622	0.412571	666.876	0.111424					NIR	0
CGGGGACAAA	19.7712	695.949	9.58168			624.588	3.92527			NIR	0
CGGACCGGAA	7.97102	655.665	3.22341	629.078	3.02599					NIR	0
CGGGGACTAA	12.8571	704.334	7.36334	610.717	1.61834					NIR	0
GGGACCTACG	149.903	677.943	121.971							NIR	0
TGGGCCGCCC	2.4311	594.541	1.03462	657.823	0.5594					NIR	0
GGTCGGACTA	0.961486									NIR	0
GGGGCGGAAA	16.3445	657.088	8.69391	679.061	4.68322					NIR	0
GGGACCGAAA	5.33479	575.746	3.34008	657.129	0.588358	524.399	0.266944	0.427344	798.083	NIR	0
GGGGGAAATT	2.61659	722.617	1.07537							NIR	0
GGGACGGACG	10.5247	683.094	7.16843	547.732	0.415386	587.408	0.341792			NIR	0
GGGGGCAAAA	8.73194			755.397	4.26466	667.512	1.63429	6.03437	796.391	NIR	0
GGGGGACGAA	2.55689	671.637	0.347482							NIR	0
GGGACGTACC	5.42567	553.453	2.21242	671.563	1.65227					NIR	0
GGGGCGAAAT	5.28345			700.134	1.31662					NIR	0
TTGGGCGTCC	2.6611	650.803	1.52091							NIR	0
GGGGGTACGT	1.61547	631.678	0.0589633							NIR	0
GGGGCCAAAA	4.47726	695.991	2.26732	555.131	0.583469			0.0745674	937.068	NIR	1
GGGGGAATTT	1.6327	412.938	0.442241	703.275	0.00679837	571.644	0			NIR	0
GGACCTGGAA	1.21335	573.197	0.0489857	651.612	0.0187432					NIR	0
GGGCACGAAA	5.03523	787.601	4.86678							NIR	0
GGTACGGCGG	3.28135	600.206	1.06071	651.055	0.861806					NIR	0
GGGGTACACC	9.43054	710.573	6.32107							NIR	0
TTGGCGGTCC	8.07138	620.953	7.28786					0.378302	793.414	NIR	0
TGGGGGGCCC	4.99745	727.981	2.37692	687.045	0.656954					NIR	0
GGGACCAGAA	2.77147	584.931	1.14451	505.29	0.133248					NIR	0
GGGGACCTAA	25.7057	727.666	11.6602	705.817	7.94912	757.952	1.73262			NIR	0
GGGGACGACG	3.68494			645.643	1.68366	623.141	0.104956			NIR	0
GGGGGGAATT	2.22565	693.176	0.409851					0.243027	950.546	NIR	1
GGGACCTGAA	19.4472	689.292	11.7713	576.702	3.40647	748.886	1.10382			NIR	0
GGGGCTAAAA	5.39633	536.559	1.76836	652.324	1.41705					NIR	0
GGGACAGGAA	1.21547	487.287	0.357915					1.79056	898.362	NIR	1
GGTTCGGCGG	2.33674	654.975	0.710544	631.001	0.297562			0.654459	801.049	NIR	1
GGGCACGTAA	5.28342	680.748	2.42815	555.208	1.52191					NIR	0
GGTCGGACGG	4.40775	636.415	3.20884					1.59972	899.087	NIR	1
TGGCCGGCCC	1.93451	635.576	0.32793	687.612	0.293671	588.235	0.114006			NIR	0
GGGGGGAACG	2.12427	643.84	0.822494							NIR	0
GGACGGGACA	3.86732	671.018	2.21273							NIR	0
TGGGACGTCC	1.49135	674.34	0.558974							NIR	0
GGGACGTGAA	3.20965	600.409	1.72202	521.585	0.191159					NIR	0
GGGGGGAAAA	2.91957	406.295	2.14389	768.3	1.43998			0.651293	793.15	NIR	0
GGGGGTGAAA	1.27273	428.695	0.482322	707.15	0.0742602	653.926	8.27205e-15			NIR	0
GGGCCGAACG	47.3639	655.945	41.5275					2.73748	896.025	NIR	1
GGGGACACCT	1.96223	668.19	0.706636					0.035749	897.467	NIR	1
GGGCCTGAAA	29.0074	616.822	27.2094					0.433868	853.72	NIR	1
GGGGACTACA	1.89022	723.699	0.595981					0.144549	896.801	NIR	1
GGGGGTACTG	3.76091	710.434	1.68574	555.778	0.0403737			0.106432	907.76	NIR	1
TGGACGGCGG	3.53874	644.326	1.58564	609.308	0.521928			1.60755	897.009	NIR	1
GTGGGCGTCG	2.30573	671.092	0.966147	590.624	0.0543229					NIR	0
TGGGCGGCGA	1.85311	658.007	0.302713	607.744	0.314704					NIR	0
GGGGCCGAAA	20.017	691.152	9.83195	555.333	7.8188					NIR	0
GGACGGGAAA	1.16142	428.521	0.246518	702.381	0.00125273	657.964	-1.74007e-13			NIR	0
GGGACGGACA	3.68553	592.221	0.725443	655.304	1.00857			0.845197	798.032	NIR	0
TTGGGGGTCC	3.06433	712.553	1.70264							NIR	0
CGGGACGGAA	2.91141	635.1	1.71237							NIR	0
GGGGCGAAAA	12.1365	688.055	7.83401	599.837	0.388404	558.614	0.32096			NIR	0
GGGGGAAAAA	8.41553	674.582	4.14969	809.677	1.94438			2.33498	892.505	NIR	1
GGGCGGAAAT	1.48479	636.927	0.681916							NIR	0
GGGGCTGGAA	1.5917	403.588	0.327998	554.329	0.0323554			0.123932	948.45	NIR	1
GGGGGGTAAT	1.46399							0.0645615	905.891	NIR	1
TTGGCCGTCC	1.39915	655.985	0.364671	549.252	0.157506			0.156244	947.819	NIR	1
GGGGGTAATT	1.36498							0.190303	807.068	NIR	1
GGGGCACTAA	2.38241	678.863	0.928598							NIR	0
GGGGACATTT	0.767127									NIR	0
GGGGCGAACG	7.59827	828.743	1.66881	701.522	6.02726	518.538	0.130282	0.913649	801.225	NIR	1
GGGGGACGTT	1.03461	405.704	0.910859							NIR	0
GGACGGGAAT	2.04339	554.59	1.28446							NIR	0
TGGGGCGCCC	3.76025	663.93	1.09587	704.117	1.05187					NIR	0
GGGCGGACAA	2.10954	654.044	1.04129					0.037998	993.921	NIR	1
TTGGGGGCCC	4.28153	719.32	1.86286	716.67	1.05478					NIR	0
TTGGGGTACC	2.47321	601.111	0.76497	674.057	0.472278					NIR	0
GGGGGCGAAA	5.4365			710.303	1.80041	638.644	1.02495			NIR	0
GGGCGTGAAA	27.8419	609.754	24.2291					2.22589	812.099	NIR	1
GGACGTGGAA	3.14436	563.707	2.18875					0.245834	849.543	NIR	1
TGGTCGGTCC	8.82791	689.298	6.07751	819.373	1.1305					NIR	1
GGGGCGTAAT	6.1643	786.129	1.52202	667.3	3.5797					NIR	0
GGTACGGTCG	1.85207	667.838	0.43249	606.202	0.39216					NIR	0
GGGTCCGTCG	2.57474	704.589	0.601634	542.994	0.145292					NIR	0
GGGGACCTTT	1.90935	713.373	0.938327							NIR	0
GGGACGAACG	6.37287	640.411	4.01497	522.102	1.05527					NIR	0
GGGACGTAAA	6.02312	624.466	4.11464	553.763	0.528341					NIR	0
GGGGGAAAAT	6.47625	677.788	2.43958			592.17	0.19218	0.535255	904.007	NIR	1
